# Supplementary material for: Dysgonomonas mossii Strain Shenzhen WH 0221, a New Member of the Genus Dysgonomonas Isolated from the Blood of a Patient with Diabetic Nephropathy, Exhibits Multiple Antibiotic Resistance
Source: Microbiol Spectr. 2022 Aug 1;10(4):e02381-21. doi: 10.1128/spectrum.02381-21 (PMC9431661; doi:10.1128/spectrum.02381-21)
Supplement: Supplemental file 2 — Supplemental material. Download spectrum.02381-21-s0002.xlsx, XLSX file, 0.1 MB [file spectrum.02381-21-s0002.xlsx]

## Sheet: Drug Resistance Genes 
Gene ID	Location	Sample Name	ARO Name	ARO Accession	ARO Description	Drug Class	Resistance Mechanism	Identity(%)	Coverage(%)	Evalue	Score
dm_shenzhen1601	Scaffold8	Dysgonomonas_mossii_Shenzhen_Wh0221	tet37	ARO:3002871	tet37 is a chromosome-encoded oxidoreductase isolated from an uncultured bacterium that confers resistance to tetracycline	tetracycline antibiotic	antibiotic inactivation	63.2	19	7.9e-26	278
dm_shenzhen1336	Scaffold6	Dysgonomonas_mossii_Shenzhen_Wh0221	rosA	ARO:3003048	rosA is part of an efflux pump/potassium antiporter system (RosAB) in Yersinia that confers resistance to cationic antimicrobial peptides such as polymyxin B.	peptide antibiotic	antibiotic efflux	55.1	96.5	7.9e-111	1011
dm_shenzhen1492	Scaffold7	Dysgonomonas_mossii_Shenzhen_Wh0221	TLA-3	ARO:3003204	TLA-3 is a beta-lactamase found in a transferable plasmid of Serratia marcescens clinical isolate. It confers resistance to ceftazidime, cefotaxime and cefepime, but not to cefmetazole and meropenem	cephalosporin;fluoroquinolone antibiotic;monobactam	antibiotic inactivation	53.2	90.2	3.2e-80	746
dm_shenzhen3025	Scaffold25	Dysgonomonas_mossii_Shenzhen_Wh0221	rpoB2	ARO:3000501	Due to gene duplication, the genomes of Nocardia species include both rifampin-sensitive beta-subunit of RNA polymerase (rpoB) and rifampin-resistant beta-subunit of RNA polymerase (rpoB2) genes, with ~88% similarity between the two gene products. Expression of the rpoB2 variant results in replacement of rifampin sensitivity with rifampin resistance.	peptide antibiotic;rifamycin antibiotic	antibiotic target alteration;antibiotic target replacement	51.8	47	2.6e-179	1606
dm_shenzhen2322	Scaffold13	Dysgonomonas_mossii_Shenzhen_Wh0221	macB	ARO:3000535	MacB is an ATP-binding cassette (ABC) transporter that exports macrolides with 14- or 15- membered lactones. It forms an antibiotic efflux complex with MacA and TolC. macB corresponds to 1 locus in Pseudomonas aeruginosa PAO1 and 1 locus in Pseudomonas aeruginosa LESB58.	macrolide antibiotic	antibiotic efflux	50.7	90.7	1.4e-57	550
dm_shenzhen1760	Scaffold9	Dysgonomonas_mossii_Shenzhen_Wh0221	pgpB	ARO:3003920	A gene that produces the protein lipid A 4'-phosphatase	peptide antibiotic	antibiotic target alteration	46.7	78.8	1.1e-40	404
dm_shenzhen2589	Scaffold16	Dysgonomonas_mossii_Shenzhen_Wh0221	kdpE	ARO:3003841	kdpE is a transcriptional activator that is part of the two-component system KdpD/KdpE that is studied for its regulatory role in potassium transport and has been identified as an adaptive regulator involved in the virulence and intracellular survival of pathogenic bacteria. kdpE regulates a range of virulence loci through direct promoter binding.	aminoglycoside antibiotic	antibiotic efflux	46.4	97.4	1.6e-55	532
dm_shenzhen0830	Scaffold4	Dysgonomonas_mossii_Shenzhen_Wh0221	macB	ARO:3000535	MacB is an ATP-binding cassette (ABC) transporter that exports macrolides with 14- or 15- membered lactones. It forms an antibiotic efflux complex with MacA and TolC. macB corresponds to 1 locus in Pseudomonas aeruginosa PAO1 and 1 locus in Pseudomonas aeruginosa LESB58.	macrolide antibiotic	antibiotic efflux	44.3	99.1	3.1e-51	495
dm_shenzhen3048	Scaffold25	Dysgonomonas_mossii_Shenzhen_Wh0221	dfrK	ARO:3002869	dfrK is a plasmid-encoded dihydrofolate reductase found in Staphylococcus aureus	diaminopyrimidine antibiotic	antibiotic target replacement	44.2	92.8	6.4e-38	379
dm_shenzhen0845	Scaffold4	Dysgonomonas_mossii_Shenzhen_Wh0221	arlR	ARO:3000838	ArlR is a response regulator that binds to the norA promoter to activate expression. ArlR must first be phosphorylated by ArlS.	acridine dye;fluoroquinolone antibiotic	antibiotic efflux	42.7	94.9	4.1e-46	451
dm_shenzhen2496	Scaffold15	Dysgonomonas_mossii_Shenzhen_Wh0221	vanRF	ARO:3002925	vanRF is a vanR variant found in the vanF gene cluster	glycopeptide antibiotic	antibiotic target alteration	42.7	31	2.1e-20	231
dm_shenzhen1628	Scaffold8	Dysgonomonas_mossii_Shenzhen_Wh0221	macB	ARO:3000535	MacB is an ATP-binding cassette (ABC) transporter that exports macrolides with 14- or 15- membered lactones. It forms an antibiotic efflux complex with MacA and TolC. macB corresponds to 1 locus in Pseudomonas aeruginosa PAO1 and 1 locus in Pseudomonas aeruginosa LESB58.	macrolide antibiotic	antibiotic efflux	42.2	98.2	1.4e-48	472
dm_shenzhen0789	Scaffold3	Dysgonomonas_mossii_Shenzhen_Wh0221	otr(A)	ARO:3002891	otr(A) is an oxytetracycline resistance ribosomal protection protein found in Streptomyces rimosus	tetracycline antibiotic	antibiotic target protection	42.1	23.6	3.7e-27	291
dm_shenzhen0228	Scaffold1	Dysgonomonas_mossii_Shenzhen_Wh0221	TaeA	ARO:3003986	Pleuromutilin (Tiamulin) ABC efflux pump found in Paenibacillus sp. LC231, a strain of Paenibacillus isolated from Lechuguilla Cave, NM, USA. Confers resistance to pleuromutilin antibiotics. Described by Pawlowski et al. 2016.	pleuromutilin antibiotic	antibiotic efflux	42	89.7	2.6e-107	982
dm_shenzhen2459	Scaffold14	Dysgonomonas_mossii_Shenzhen_Wh0221	ykkD	ARO:3003064	ykkD is an SMR-type protein that is a subunit of the ykkCD efflux pump	aminoglycoside antibiotic;phenicol antibiotic;tetracycline antibiotic	antibiotic efflux	41.5	97.2	3.2e-14	173
dm_shenzhen0241	Scaffold1	Dysgonomonas_mossii_Shenzhen_Wh0221	LlmA 23S ribosomal RNA methyltransferase	ARO:3003982	Lincosamide (Clindamycin) resistant (putative) ribosomal methyltransferase related to the RlmK 23S rRNA methyltransferase COG family. Detected in Paenibacillus sp. LC231, an isolated strain of Paenibacillus found in Lechuguilla Cave, NM, USA. Described by Pawlowski et al. 2016.	lincosamide antibiotic	antibiotic target alteration	41.2	97	6e-63	597
dm_shenzhen0238	Scaffold1	Dysgonomonas_mossii_Shenzhen_Wh0221	cmeB	ARO:3000784	CmeB is the inner membrane transporter the CmeABC multidrug efflux complex.	cephalosporin;fluoroquinolone antibiotic;fusidic acid;macrolide antibiotic	antibiotic efflux	41.1	96.7	4.1e-223	1983
dm_shenzhen0806	Scaffold4	Dysgonomonas_mossii_Shenzhen_Wh0221	tetB(P)	ARO:3000195	TetB(P) is a tetracycline ribosomal protection protein found on the same operon as tetA(P), a tetracycline efflux protein.	tetracycline antibiotic	antibiotic target protection	40.9	24.5	1.2e-22	252
dm_shenzhen0611	Scaffold3	Dysgonomonas_mossii_Shenzhen_Wh0221	vanRM	ARO:3002928	vanRM is a vanR variant found in the vanM gene cluster	glycopeptide antibiotic	antibiotic target alteration	40.8	96.9	2.1e-39	393
dm_shenzhen2651	Scaffold17	Dysgonomonas_mossii_Shenzhen_Wh0221	macB	ARO:3000535	MacB is an ATP-binding cassette (ABC) transporter that exports macrolides with 14- or 15- membered lactones. It forms an antibiotic efflux complex with MacA and TolC. macB corresponds to 1 locus in Pseudomonas aeruginosa PAO1 and 1 locus in Pseudomonas aeruginosa LESB58.	macrolide antibiotic	antibiotic efflux	40.6	96.4	3.2e-45	443
dm_shenzhen2097	Scaffold12	Dysgonomonas_mossii_Shenzhen_Wh0221	TaeA	ARO:3003986	Pleuromutilin (Tiamulin) ABC efflux pump found in Paenibacillus sp. LC231, a strain of Paenibacillus isolated from Lechuguilla Cave, NM, USA. Confers resistance to pleuromutilin antibiotics. Described by Pawlowski et al. 2016.	pleuromutilin antibiotic	antibiotic efflux	40.4	99.7	3.8e-136	1231
dm_shenzhen2556	Scaffold16	Dysgonomonas_mossii_Shenzhen_Wh0221	Streptomyces rishiriensis parY mutant conferring resistance to aminocoumarin	ARO:3003318	point mutation on the Streptomyces rishiriensis parY resulting in aminocoumarin resistance	aminocoumarin antibiotic	antibiotic target alteration	40.3	97.2	3.7e-134	1214
dm_shenzhen3099	Scaffold28	Dysgonomonas_mossii_Shenzhen_Wh0221	MCR-4.2	ARO:3004694	A plasmid-mediated MCR-4 variant which confers resistance to colistin antibiotics.	peptide antibiotic	antibiotic target alteration	40	98.8	3e-17	198
dm_shenzhen1409	Scaffold7	Dysgonomonas_mossii_Shenzhen_Wh0221	bacA	ARO:3002986	The bacA gene product (BacA) recycles undecaprenyl pyrophosphate during cell wall biosynthesis which confers resistance to bacitracin.	peptide antibiotic	antibiotic target alteration	39.8	96.5	1.1e-42	422
dm_shenzhen2321	Scaffold13	Dysgonomonas_mossii_Shenzhen_Wh0221	macB	ARO:3000535	MacB is an ATP-binding cassette (ABC) transporter that exports macrolides with 14- or 15- membered lactones. It forms an antibiotic efflux complex with MacA and TolC. macB corresponds to 1 locus in Pseudomonas aeruginosa PAO1 and 1 locus in Pseudomonas aeruginosa LESB58.	macrolide antibiotic	antibiotic efflux	39.3	98.8	8.2e-71	666
dm_shenzhen2152	Scaffold12	Dysgonomonas_mossii_Shenzhen_Wh0221	Agrobacterium fabrum chloramphenicol acetyltransferase	ARO:3004451	A chloramphenicol resistance determinant described in the Gram-negative bacterium Agrobacterium fabrum.	phenicol antibiotic	antibiotic inactivation	39.2	24.9	1.6e-06	109
dm_shenzhen2444	Scaffold14	Dysgonomonas_mossii_Shenzhen_Wh0221	Staphylococcus mupB conferring resistance to mupirocin	ARO:3000510	An alternative isoleucyl-tRNA synthetase conferring resistance to mupirocin.	mupirocin	antibiotic target alteration	39	93.8	2e-220	1960
dm_shenzhen1420	Scaffold7	Dysgonomonas_mossii_Shenzhen_Wh0221	patB	ARO:3000025	PatB is an ABC transporter of Streptococcus pneumoniae that interacts with PatA to confer fluoroquinolone resistance..	fluoroquinolone antibiotic	antibiotic efflux	38.6	88.1	4.9e-101	928
dm_shenzhen0998	Scaffold5	Dysgonomonas_mossii_Shenzhen_Wh0221	vanRM	ARO:3002928	vanRM is a vanR variant found in the vanM gene cluster	glycopeptide antibiotic	antibiotic target alteration	38.5	9.3	1.3e-16	203
dm_shenzhen1419	Scaffold7	Dysgonomonas_mossii_Shenzhen_Wh0221	efrA	ARO:3003948	efrA is a part of the EfrAB efflux pump, and both efrA and efrB are necessary to confer drug resistance.	fluoroquinolone antibiotic;macrolide antibiotic;rifamycin antibiotic	antibiotic efflux	38.4	99.3	6.5e-106	970
dm_shenzhen2487	Scaffold15	Dysgonomonas_mossii_Shenzhen_Wh0221	macB	ARO:3000535	MacB is an ATP-binding cassette (ABC) transporter that exports macrolides with 14- or 15- membered lactones. It forms an antibiotic efflux complex with MacA and TolC. macB corresponds to 1 locus in Pseudomonas aeruginosa PAO1 and 1 locus in Pseudomonas aeruginosa LESB58.	macrolide antibiotic	antibiotic efflux	38	64.1	6.1e-35	356
dm_shenzhen2545	Scaffold15	Dysgonomonas_mossii_Shenzhen_Wh0221	tetA(58)	ARO:3003980	TetA(58) is a Tetracycline efflux pump described in Paenibacillus sp. LC231, a strain of Paenibacillus isolated from Lechuguilla Cave, NM, USA. Described by Pawlowski et al. 2016.	tetracycline antibiotic	antibiotic efflux	37.9	87.4	5.3e-41	407
dm_shenzhen0388	Scaffold2	Dysgonomonas_mossii_Shenzhen_Wh0221	cmeB	ARO:3000784	CmeB is the inner membrane transporter the CmeABC multidrug efflux complex.	cephalosporin;fluoroquinolone antibiotic;fusidic acid;macrolide antibiotic	antibiotic efflux	37.1	98.4	9.5e-188	1678
dm_shenzhen0455	Scaffold2	Dysgonomonas_mossii_Shenzhen_Wh0221	optrA	ARO:3003746	OptrA is a member of the ABC-F protein subfamily that confers resistance to oxazolidinones. The gene encoding the protein was originally isolated from a plasmid in Enterococcus faecalis and Enterococcus faecium.	lincosamide antibiotic;macrolide antibiotic;oxazolidinone antibiotic;phenicol antibiotic;pleuromutilin antibiotic;streptogramin antibiotic;tetracycline antibiotic	antibiotic target protection	37.1	96.7	1e-89	830
dm_shenzhen1855	Scaffold10	Dysgonomonas_mossii_Shenzhen_Wh0221	msbA	ARO:3003950	MsbA is a multidrug resistance transporter homolog from E. coli and belongs to a superfamily of transporters that contain an adenosine triphosphate (ATP) binding cassette (ABC) which is also called a nucleotide-binding domain (NBD). MsbA is a member of the MDR-ABC transporter group by sequence homology. MsbA transports lipid A, a major component of the bacterial outer cell membrane, and is the on…	nitroimidazole antibiotic	antibiotic efflux	36.8	84.7	1.1e-84	787
dm_shenzhen0155	Scaffold1	Dysgonomonas_mossii_Shenzhen_Wh0221	macB	ARO:3000535	MacB is an ATP-binding cassette (ABC) transporter that exports macrolides with 14- or 15- membered lactones. It forms an antibiotic efflux complex with MacA and TolC. macB corresponds to 1 locus in Pseudomonas aeruginosa PAO1 and 1 locus in Pseudomonas aeruginosa LESB58.	macrolide antibiotic	antibiotic efflux	36.2	85.7	6.8e-30	311
dm_shenzhen0299	Scaffold1	Dysgonomonas_mossii_Shenzhen_Wh0221	bcrA	ARO:3002987	bcrA is an ABC transporter found in Bacillus licheniformis that confers bacitracin resistance	peptide antibiotic	antibiotic efflux	36.2	85	5.7e-35	355
dm_shenzhen2302	Scaffold13	Dysgonomonas_mossii_Shenzhen_Wh0221	MexW	ARO:3003031	MexW is the RND-type membrane protein of the efflux complex MexVW-OprM.	acridine dye;fluoroquinolone antibiotic;macrolide antibiotic;phenicol antibiotic;tetracycline antibiotic	antibiotic efflux	36.2	99	2e-179	1606
dm_shenzhen1972	Scaffold11	Dysgonomonas_mossii_Shenzhen_Wh0221	bcrA	ARO:3002987	bcrA is an ABC transporter found in Bacillus licheniformis that confers bacitracin resistance	peptide antibiotic	antibiotic efflux	35.9	93	1.9e-32	333
dm_shenzhen3033	Scaffold25	Dysgonomonas_mossii_Shenzhen_Wh0221	tetS	ARO:3000192	Tet(S) is a ribosomal protection protein found in Gram-positive and Gram-negative strains. It is similar to tet(M) and tet(O).	tetracycline antibiotic	antibiotic target protection	35.9	32.2	1.9e-16	197
dm_shenzhen0298	Scaffold1	Dysgonomonas_mossii_Shenzhen_Wh0221	oleC	ARO:3003748	oleC is an ABC transporter isolated from Streptomyces antibioticus and is involved in oleandomycin secretion.	macrolide antibiotic	antibiotic efflux	35.7	67.1	1.7e-36	369
dm_shenzhen1363	Scaffold7	Dysgonomonas_mossii_Shenzhen_Wh0221	cfrA	ARO:3003441	CfrA is a chloramphenicol-florfenicol resistance gene and methyltransferase enzyme. Methylation of position 8 of A2503 in 23S rRNA confers resistance to chloramphenicol antibiotics first identified by Schwarz 2000 as cfr from Staphylococcus sciuri. Additional Oxazolidinone resistance mediated by the cfr gene in a human isolated was first reported from Colombia in linezolid- and methicillin-resist…	lincosamide antibiotic;phenicol antibiotic;pleuromutilin antibiotic;streptogramin antibiotic	antibiotic target alteration	34.6	88.6	9e-42	415
dm_shenzhen0244	Scaffold1	Dysgonomonas_mossii_Shenzhen_Wh0221	optrA	ARO:3003746	OptrA is a member of the ABC-F protein subfamily that confers resistance to oxazolidinones. The gene encoding the protein was originally isolated from a plasmid in Enterococcus faecalis and Enterococcus faecium.	lincosamide antibiotic;macrolide antibiotic;oxazolidinone antibiotic;phenicol antibiotic;pleuromutilin antibiotic;streptogramin antibiotic;tetracycline antibiotic	antibiotic target protection	34.5	98	1.6e-92	855
dm_shenzhen2498	Scaffold15	Dysgonomonas_mossii_Shenzhen_Wh0221	vanRG	ARO:3002926	vanRG is a vanR variant found in the vanG gene cluster	glycopeptide antibiotic	antibiotic target alteration	34.2	99.2	1.6e-14	176
dm_shenzhen0609	Scaffold3	Dysgonomonas_mossii_Shenzhen_Wh0221	macB	ARO:3000535	MacB is an ATP-binding cassette (ABC) transporter that exports macrolides with 14- or 15- membered lactones. It forms an antibiotic efflux complex with MacA and TolC. macB corresponds to 1 locus in Pseudomonas aeruginosa PAO1 and 1 locus in Pseudomonas aeruginosa LESB58.	macrolide antibiotic	antibiotic efflux	33.9	84.7	3.1e-20	228
dm_shenzhen1531	Scaffold7	Dysgonomonas_mossii_Shenzhen_Wh0221	YojI	ARO:3003952	YojI mediates resistance to the peptide antibiotic microcin J25 when it is expressed from a multicopy vector. YojI is capable of pumping out microcin molecules. The outer membrane protein TolC in addition to YojI is required for export of microcin J25 out of the cell. Microcin J25 is thus the first known substrate for YojI.	peptide antibiotic	antibiotic efflux	33.8	67.9	9.7e-18	207
dm_shenzhen0237	Scaffold1	Dysgonomonas_mossii_Shenzhen_Wh0221	mexP	ARO:3003698	MexP is the membrane fusion protein of the MexPQ-OpmE multidrug efflux complex	acridine dye;carbapenem;diaminopyrimidine antibiotic;macrolide antibiotic;phenicol antibiotic;tetracycline antibiotic	antibiotic efflux	33.6	83.6	1.3e-41	414
dm_shenzhen1100	Scaffold5	Dysgonomonas_mossii_Shenzhen_Wh0221	vanHO	ARO:3002948	vanHO is a vanH variant in the vanO gene cluster	glycopeptide antibiotic	antibiotic target alteration	33.6	95.8	5.7e-46	451
dm_shenzhen1499	Scaffold7	Dysgonomonas_mossii_Shenzhen_Wh0221	sul4	ARO:3004361	sul4 is a dihydropteroate synthase gene and mobile sulfonamide resistance gene shown to confer resistance when expressed in E. coli.	sulfonamide antibiotic	antibiotic target replacement	33.6	92.1	6.7e-40	398
dm_shenzhen1650	Scaffold8	Dysgonomonas_mossii_Shenzhen_Wh0221	lmrC	ARO:3002881	lmrC is an ABC-F subfamily protein that confers resistance to lincosamides in Streptomyces lincolnensis and Lactococcus lactis. It can dimerize with lmrD	lincosamide antibiotic;macrolide antibiotic;oxazolidinone antibiotic;phenicol antibiotic;pleuromutilin antibiotic;streptogramin antibiotic;tetracycline antibiotic	antibiotic target protection	33.6	99.6	1.3e-87	812
dm_shenzhen2323	Scaffold13	Dysgonomonas_mossii_Shenzhen_Wh0221	macA	ARO:3000533	MacA is a membrane fusion protein that forms an antibiotic efflux complex with MacB and TolC. macA corresponds to 1 locus in Pseudomonas aeruginosa PAO1 and 1 locus in Pseudomonas aeruginosa LESB58.	macrolide antibiotic	antibiotic efflux	33.5	86.3	7e-38	382
dm_shenzhen1440	Scaffold7	Dysgonomonas_mossii_Shenzhen_Wh0221	vanHB	ARO:3002943	vanHB is a vanH variant in the vanB gene cluster	glycopeptide antibiotic	antibiotic target alteration	33.3	76.3	7.6e-32	329
dm_shenzhen2576	Scaffold16	Dysgonomonas_mossii_Shenzhen_Wh0221	tetA(58)	ARO:3003980	TetA(58) is a Tetracycline efflux pump described in Paenibacillus sp. LC231, a strain of Paenibacillus isolated from Lechuguilla Cave, NM, USA. Described by Pawlowski et al. 2016.	tetracycline antibiotic	antibiotic efflux	33.3	10.5	1.1e-06	116
dm_shenzhen2825	Scaffold20	Dysgonomonas_mossii_Shenzhen_Wh0221	bcrA	ARO:3002987	bcrA is an ABC transporter found in Bacillus licheniformis that confers bacitracin resistance	peptide antibiotic	antibiotic efflux	33.3	93.1	1.8e-31	325
dm_shenzhen2453	Scaffold14	Dysgonomonas_mossii_Shenzhen_Wh0221	vanRF	ARO:3002925	vanRF is a vanR variant found in the vanF gene cluster	glycopeptide antibiotic	antibiotic target alteration	33.2	98.7	5.6e-29	303
dm_shenzhen2436	Scaffold14	Dysgonomonas_mossii_Shenzhen_Wh0221	vanRM	ARO:3002928	vanRM is a vanR variant found in the vanM gene cluster	glycopeptide antibiotic	antibiotic target alteration	33	93.2	2.4e-30	315
dm_shenzhen2119	Scaffold12	Dysgonomonas_mossii_Shenzhen_Wh0221	PmrF	ARO:3003578	PmrF is required for the synthesis and transfer of 4-amino-4-deoxy-L-arabinose (Ara4N) to Lipid A, which allows gram-negative bacteria to resist the antimicrobial activity of cationic antimicrobial peptides and antibiotics such as polymyxin. pmrF corresponds to 1 locus in Pseudomonas aeruginosa PAO1 and 1 locus in Pseudomonas aeruginosa LESB58.	peptide antibiotic	antibiotic target alteration	32.9	94.9	6.4e-39	390
dm_shenzhen2682	Scaffold17	Dysgonomonas_mossii_Shenzhen_Wh0221	vanE	ARO:3002907	VanE is a D-Ala-D-Ala ligase homolog that can synthesize D-Ala-D-Ser, an alternative substrate for peptidoglycan synthesis that reduces vancomycin binding affinity in Enterococcus faecalis	glycopeptide antibiotic	antibiotic target alteration	32.8	97.2	2.1e-48	472
dm_shenzhen0239	Scaffold1	Dysgonomonas_mossii_Shenzhen_Wh0221	OprA	ARO:3003039	OprA is an outer membrane factor protein found in Pseudomonas aeruginosa. It is part of the MexXY-OprA complex.	aminoglycoside antibiotic;carbapenem;fluoroquinolone antibiotic;macrolide antibiotic;tetracycline antibiotic	antibiotic efflux	32.7	97.6	6.9e-58	555
dm_shenzhen1911	Scaffold10	Dysgonomonas_mossii_Shenzhen_Wh0221	vanRF	ARO:3002925	vanRF is a vanR variant found in the vanF gene cluster	glycopeptide antibiotic	antibiotic target alteration	31.7	7.6	1.3e-08	134
dm_shenzhen0612	Scaffold3	Dysgonomonas_mossii_Shenzhen_Wh0221	baeS	ARO:3000829	BaeS is a sensor kinase in the BaeSR regulatory system. While it phosphorylates BaeR to increase its activity, BaeS is not necessary for overexpressed BaeR to confer resistance.	aminocoumarin antibiotic;aminoglycoside antibiotic	antibiotic efflux	31.2	40.3	5.4e-28	298
dm_shenzhen2670	Scaffold17	Dysgonomonas_mossii_Shenzhen_Wh0221	ErmE	ARO:3000326	ErmE is a methyltransferase found in the erythromycin producer Saccharopolyspora erythraea. Like other Erm enzymes, it catalyzes the methylation of A2058 of the 23S ribosomal RNA. The gene is found within the erythromycin biosynthetic cluster and is responsible for self-resistance.	lincosamide antibiotic;macrolide antibiotic;streptogramin antibiotic	antibiotic target alteration	30.9	70.9	1.4e-18	214
dm_shenzhen0948	Scaffold4	Dysgonomonas_mossii_Shenzhen_Wh0221	bcrA	ARO:3002987	bcrA is an ABC transporter found in Bacillus licheniformis that confers bacitracin resistance	peptide antibiotic	antibiotic efflux	30.6	77.3	2.2e-25	273
dm_shenzhen2832	Scaffold20	Dysgonomonas_mossii_Shenzhen_Wh0221	cpxA	ARO:3000830	CpxA is a membrane-localized sensor kinase that is activated by envelope stress. It starts a kinase cascade that activates CpxR, which promotes efflux complex expression.	aminocoumarin antibiotic;aminoglycoside antibiotic	antibiotic efflux	30.1	15	5.4e-18	215
dm_shenzhen1926	Scaffold10	Dysgonomonas_mossii_Shenzhen_Wh0221	PmrF	ARO:3003578	PmrF is required for the synthesis and transfer of 4-amino-4-deoxy-L-arabinose (Ara4N) to Lipid A, which allows gram-negative bacteria to resist the antimicrobial activity of cationic antimicrobial peptides and antibiotics such as polymyxin. pmrF corresponds to 1 locus in Pseudomonas aeruginosa PAO1 and 1 locus in Pseudomonas aeruginosa LESB58.	peptide antibiotic	antibiotic target alteration	29.8	98.7	6.6e-28	295
dm_shenzhen0619	Scaffold3	Dysgonomonas_mossii_Shenzhen_Wh0221	Agrobacterium fabrum chloramphenicol acetyltransferase	ARO:3004451	A chloramphenicol resistance determinant described in the Gram-negative bacterium Agrobacterium fabrum.	phenicol antibiotic	antibiotic inactivation	29.7	52	2.8e-08	124
dm_shenzhen2590	Scaffold16	Dysgonomonas_mossii_Shenzhen_Wh0221	vanSM	ARO:3002939	vanSM is a vanS variant found in the vanM gene cluster	glycopeptide antibiotic	antibiotic target alteration	29.7	23.6	9e-22	246
dm_shenzhen2650	Scaffold17	Dysgonomonas_mossii_Shenzhen_Wh0221	ugd	ARO:3003577	PmrE is required for the synthesis and transfer of 4-amino-4-deoxy-L-arabinose (Ara4N) to Lipid A, which allows gram-negative bacteria to resist the antimicrobial activity of cationic antimicrobial peptides and antibiotics such as polymyxin	peptide antibiotic	antibiotic target alteration	29.5	82.9	7.3e-41	408
dm_shenzhen0846	Scaffold4	Dysgonomonas_mossii_Shenzhen_Wh0221	arlS	ARO:3000839	ArlS is a protein histidine kinase that phosphorylates ArlR, a promoter for norA expression.	acridine dye;fluoroquinolone antibiotic	antibiotic efflux	29.4	83.9	1.7e-32	336
dm_shenzhen2229	Scaffold12	Dysgonomonas_mossii_Shenzhen_Wh0221	Chlamydia trachomatis intrinsic murA conferring resistance to fosfomycin	ARO:3003785	Chlamydia murA confers intrinsic resistance to fosfomycin. The presence of an aspartic acid residue in place of the critical cysteine at position 119 that enables fosfomycin binding is believed to be responsible for this intrinsic resistance.	fosfomycin	antibiotic target alteration	29.3	100	1.2e-43	432
dm_shenzhen0540	Scaffold2	Dysgonomonas_mossii_Shenzhen_Wh0221	TaeA	ARO:3003986	Pleuromutilin (Tiamulin) ABC efflux pump found in Paenibacillus sp. LC231, a strain of Paenibacillus isolated from Lechuguilla Cave, NM, USA. Confers resistance to pleuromutilin antibiotics. Described by Pawlowski et al. 2016.	pleuromutilin antibiotic	antibiotic efflux	29.2	97.2	5.6e-59	565
dm_shenzhen2303	Scaffold13	Dysgonomonas_mossii_Shenzhen_Wh0221	MexH	ARO:3000807	MexH is the membrane fusion protein of the efflux complex MexGHI-OpmD.	acridine dye;fluoroquinolone antibiotic;tetracycline antibiotic	antibiotic efflux	29.2	77.9	8.5e-27	286
dm_shenzhen1973	Scaffold11	Dysgonomonas_mossii_Shenzhen_Wh0221	vanHD	ARO:3002944	vanHD is a vanH variant in the vanD gene cluster	glycopeptide antibiotic	antibiotic target alteration	29.1	67.7	5.8e-23	253
dm_shenzhen0762	Scaffold3	Dysgonomonas_mossii_Shenzhen_Wh0221	PmrF	ARO:3003578	PmrF is required for the synthesis and transfer of 4-amino-4-deoxy-L-arabinose (Ara4N) to Lipid A, which allows gram-negative bacteria to resist the antimicrobial activity of cationic antimicrobial peptides and antibiotics such as polymyxin. pmrF corresponds to 1 locus in Pseudomonas aeruginosa PAO1 and 1 locus in Pseudomonas aeruginosa LESB58.	peptide antibiotic	antibiotic target alteration	28.8	98.7	6.7e-33	338
dm_shenzhen2437	Scaffold14	Dysgonomonas_mossii_Shenzhen_Wh0221	adeS	ARO:3000549	AdeS is a sensor kinase in the AdeRS regulatory system of AdeABC. It is essential for AdeABC expression.	glycylcycline;tetracycline antibiotic	antibiotic efflux	28.8	41.9	6.5e-20	228
dm_shenzhen0200	Scaffold1	Dysgonomonas_mossii_Shenzhen_Wh0221	tva(A)	ARO:3004730	A pleuromutilin resistance gene encoding a predicted ABC-F transporter. The presence of inhibitory or sub-inhibitory concentrations of tiamulin showed that tva(A) confers reduced pleuromutilin susceptibility that does not lead to clinical resistance but facilitates the development of higher-level resistance via mutations in genes encoding ribosome-associated functions.	lincosamide antibiotic;macrolide antibiotic;oxazolidinone antibiotic;phenicol antibiotic;pleuromutilin antibiotic;streptogramin antibiotic;tetracycline antibiotic	antibiotic target protection	28.7	72	6e-17	200
dm_shenzhen2451	Scaffold14	Dysgonomonas_mossii_Shenzhen_Wh0221	tetT	ARO:3000193	Tet(T) is a ribosomal protection protein of streptococci. It is similar to Tet(Q).	tetracycline antibiotic	antibiotic target protection	28.7	82.3	1.4e-41	415
dm_shenzhen2452	Scaffold14	Dysgonomonas_mossii_Shenzhen_Wh0221	adeS	ARO:3000549	AdeS is a sensor kinase in the AdeRS regulatory system of AdeABC. It is essential for AdeABC expression.	glycylcycline;tetracycline antibiotic	antibiotic efflux	28.5	45.5	7.9e-17	201
dm_shenzhen2411	Scaffold14	Dysgonomonas_mossii_Shenzhen_Wh0221	arnA	ARO:3002985	arnA modifies lipid A with 4-amino-4-deoxy-L-arabinose (Ara4N) which allows gram-negative bacteria to resist the antimicrobial activity of cationic antimicrobial peptides and antibiotics such as polymyxin. arnA is found in E. coli and P. aeruginosa.	peptide antibiotic	antibiotic target alteration	28.4	85.1	2.3e-31	325
dm_shenzhen0387	Scaffold2	Dysgonomonas_mossii_Shenzhen_Wh0221	OprM	ARO:3000379	OprM is an outer membrane factor protein found in Pseudomonas aeruginosa and Burkholderia vietnamiensis. It is part of the MexAB-OprM, MexVW-OprM, MexXY-OprM and the AmrAB-OprM complex.	acridine dye;aminocoumarin antibiotic;aminoglycoside antibiotic;carbapenem;cephalosporin;cephamycin;diaminopyrimidine antibiotic;fluoroquinolone antibiotic;macrolide antibiotic;monobactam;penam;penem;peptide antibiotic;phenicol antibiotic;sulfonamide antibiotic;tetracycline antibiotic	antibiotic efflux	28.2	99.6	9.5e-47	459
dm_shenzhen0808	Scaffold4	Dysgonomonas_mossii_Shenzhen_Wh0221	oleC	ARO:3003748	oleC is an ABC transporter isolated from Streptomyces antibioticus and is involved in oleandomycin secretion.	macrolide antibiotic	antibiotic efflux	28.2	70.1	9.1e-15	181
dm_shenzhen0622	Scaffold3	Dysgonomonas_mossii_Shenzhen_Wh0221	rosB	ARO:3003049	rosB is part of an efflux pump/potassium antiporter system (RosAB) in Yersinia that confers resistance to cationic antimicrobial peptides such as polymyxin B.	peptide antibiotic	antibiotic efflux	27.3	52.7	5.1e-29	308
dm_shenzhen1793	Scaffold9	Dysgonomonas_mossii_Shenzhen_Wh0221	oleC	ARO:3003748	oleC is an ABC transporter isolated from Streptomyces antibioticus and is involved in oleandomycin secretion.	macrolide antibiotic	antibiotic efflux	27.2	95.4	1.6e-31	326
dm_shenzhen0957	Scaffold4	Dysgonomonas_mossii_Shenzhen_Wh0221	MexA	ARO:3000377	MexA is the membrane fusion protein of the MexAB-OprM multidrug efflux complex.	aminocoumarin antibiotic;carbapenem;cephalosporin;cephamycin;diaminopyrimidine antibiotic;fluoroquinolone antibiotic;macrolide antibiotic;monobactam;penam;penem;peptide antibiotic;phenicol antibiotic;sulfonamide antibiotic;tetracycline antibiotic	antibiotic efflux	27	94.3	5e-24	262
dm_shenzhen0829	Scaffold4	Dysgonomonas_mossii_Shenzhen_Wh0221	macB	ARO:3000535	MacB is an ATP-binding cassette (ABC) transporter that exports macrolides with 14- or 15- membered lactones. It forms an antibiotic efflux complex with MacA and TolC. macB corresponds to 1 locus in Pseudomonas aeruginosa PAO1 and 1 locus in Pseudomonas aeruginosa LESB58.	macrolide antibiotic	antibiotic efflux	26.7	99	4.8e-26	280
dm_shenzhen0389	Scaffold2	Dysgonomonas_mossii_Shenzhen_Wh0221	adeG	ARO:3000778	AdeG is the inner membrane transporter of the AdeFGH multidrug efflux complex.	fluoroquinolone antibiotic;tetracycline antibiotic	antibiotic efflux	26.6	94.1	6e-28	296
dm_shenzhen0952	Scaffold4	Dysgonomonas_mossii_Shenzhen_Wh0221	efrB	ARO:3003949	efrB is a part of the EfrAB efflux pump, and both efrA and efrB are necessary to confer multidrug resistance.	fluoroquinolone antibiotic;macrolide antibiotic;rifamycin antibiotic	antibiotic efflux	26.6	33.8	3.1e-12	162
dm_shenzhen0963	Scaffold4	Dysgonomonas_mossii_Shenzhen_Wh0221	tetA(46)	ARO:3004032	tetA(46) is a subunit of tetAB(46), a heterodimeric ABC transporter, that is required for conferring tetracycline resistance in Streptococcus australis isolated from the oral cavity.	tetracycline antibiotic	antibiotic efflux	26.6	52.1	1.8e-14	180
dm_shenzhen1544	Scaffold8	Dysgonomonas_mossii_Shenzhen_Wh0221	Streptomyces rishiriensis parY mutant conferring resistance to aminocoumarin	ARO:3003318	point mutation on the Streptomyces rishiriensis parY resulting in aminocoumarin resistance	aminocoumarin antibiotic	antibiotic target alteration	26.5	60.1	8.4e-35	357
dm_shenzhen0915	Scaffold4	Dysgonomonas_mossii_Shenzhen_Wh0221	optrA	ARO:3003746	OptrA is a member of the ABC-F protein subfamily that confers resistance to oxazolidinones. The gene encoding the protein was originally isolated from a plasmid in Enterococcus faecalis and Enterococcus faecium.	lincosamide antibiotic;macrolide antibiotic;oxazolidinone antibiotic;phenicol antibiotic;pleuromutilin antibiotic;streptogramin antibiotic;tetracycline antibiotic	antibiotic target protection	26.3	66.3	5.5e-12	158
dm_shenzhen0859	Scaffold4	Dysgonomonas_mossii_Shenzhen_Wh0221	msbA	ARO:3003950	MsbA is a multidrug resistance transporter homolog from E. coli and belongs to a superfamily of transporters that contain an adenosine triphosphate (ATP) binding cassette (ABC) which is also called a nucleotide-binding domain (NBD). MsbA is a member of the MDR-ABC transporter group by sequence homology. MsbA transports lipid A, a major component of the bacterial outer cell membrane, and is the on…	nitroimidazole antibiotic	antibiotic efflux	26.2	69.9	1.1e-15	190
dm_shenzhen3006	Scaffold24	Dysgonomonas_mossii_Shenzhen_Wh0221	evgS	ARO:3000833	EvgS is a sensor protein that phosphorylates the regulatory protein EvgA. evgS corresponds to 1 locus in Pseudomonas aeruginosa PAO1 and 1 locus in Pseudomonas aeruginosa LESB58.	fluoroquinolone antibiotic;macrolide antibiotic;penam;tetracycline antibiotic	antibiotic efflux	26.2	44.7	2.6e-32	337
dm_shenzhen0589	Scaffold2	Dysgonomonas_mossii_Shenzhen_Wh0221	lsaC	ARO:3003112	LsaC is an ABC-F subfamily protein expressed in Streptococcus agalactiae. It confers resistance to lincomycin, clindamycin, dalfopristin, and tiamulin	lincosamide antibiotic;macrolide antibiotic;oxazolidinone antibiotic;phenicol antibiotic;pleuromutilin antibiotic;streptogramin antibiotic;tetracycline antibiotic	antibiotic target protection	26	41.2	1.8e-16	198
dm_shenzhen2494	Scaffold15	Dysgonomonas_mossii_Shenzhen_Wh0221	evgS	ARO:3000833	EvgS is a sensor protein that phosphorylates the regulatory protein EvgA. evgS corresponds to 1 locus in Pseudomonas aeruginosa PAO1 and 1 locus in Pseudomonas aeruginosa LESB58.	fluoroquinolone antibiotic;macrolide antibiotic;penam;tetracycline antibiotic	antibiotic efflux	25.8	55.7	1.2e-45	452
dm_shenzhen2768	Scaffold19	Dysgonomonas_mossii_Shenzhen_Wh0221	tetA(46)	ARO:3004032	tetA(46) is a subunit of tetAB(46), a heterodimeric ABC transporter, that is required for conferring tetracycline resistance in Streptococcus australis isolated from the oral cavity.	tetracycline antibiotic	antibiotic efflux	25.6	83.7	1.6e-11	153
dm_shenzhen1655	Scaffold8	Dysgonomonas_mossii_Shenzhen_Wh0221	emrB	ARO:3000074	emrB is a translocase in the emrB -TolC efflux protein in E. coli. It recognizes substrates including carbonyl cyanide m-chlorophenylhydrazone (CCCP), nalidixic acid, and thioloactomycin.	fluoroquinolone antibiotic	antibiotic efflux	25.5	85.1	7.1e-34	348
dm_shenzhen2267	Scaffold13	Dysgonomonas_mossii_Shenzhen_Wh0221	oleC	ARO:3003748	oleC is an ABC transporter isolated from Streptomyces antibioticus and is involved in oleandomycin secretion.	macrolide antibiotic	antibiotic efflux	25.4	46.1	7.5e-19	218
dm_shenzhen1368	Scaffold7	Dysgonomonas_mossii_Shenzhen_Wh0221	cdeA	ARO:3003835	Clostridioides difficile and Escherichia coli multidrug efflux transporter with antiporter function. Confers resistance to fluoroquinolones in E. coli and acriflavin in Clostridioides difficile.	acridine dye;fluoroquinolone antibiotic	antibiotic efflux	25.3	93.9	3e-37	377
dm_shenzhen0828	Scaffold4	Dysgonomonas_mossii_Shenzhen_Wh0221	macB	ARO:3000535	MacB is an ATP-binding cassette (ABC) transporter that exports macrolides with 14- or 15- membered lactones. It forms an antibiotic efflux complex with MacA and TolC. macB corresponds to 1 locus in Pseudomonas aeruginosa PAO1 and 1 locus in Pseudomonas aeruginosa LESB58.	macrolide antibiotic	antibiotic efflux	25.2	96.9	5.7e-27	288
dm_shenzhen1480	Scaffold7	Dysgonomonas_mossii_Shenzhen_Wh0221	tetB(P)	ARO:3000195	TetB(P) is a tetracycline ribosomal protection protein found on the same operon as tetA(P), a tetracycline efflux protein.	tetracycline antibiotic	antibiotic target protection	25.2	97	1e-60	581
dm_shenzhen1962	Scaffold11	Dysgonomonas_mossii_Shenzhen_Wh0221	mdtB	ARO:3000793	MdtB is a transporter that forms a heteromultimer complex with MdtC to form a multidrug transporter. MdtBC is part of the MdtABC-TolC efflux complex.	aminocoumarin antibiotic	antibiotic efflux	25	96.7	1.3e-75	711
dm_shenzhen0282	Scaffold1	Dysgonomonas_mossii_Shenzhen_Wh0221	mdtC	ARO:3000794	MdtC is a transporter that forms a heteromultimer complex with MdtB to form a multidrug transporter. MdtBC is part of the MdtABC-TolC efflux complex. In the absence of MdtB, MdtC can form a homomultimer complex that results in a functioning efflux complex with a narrower drug specificity. mdtC corresponds to 3 loci in Pseudomonas aeruginosa PAO1 (gene name: muxC/muxB) and 3 loci in Pseudomonas ae…	aminocoumarin antibiotic	antibiotic efflux	24.8	96.8	6.2e-83	774
dm_shenzhen2516	Scaffold15	Dysgonomonas_mossii_Shenzhen_Wh0221	mexM	ARO:3003704	mexM is the membrane fusion protein of the MexMN-OprM multidrug efflux complex.	phenicol antibiotic	antibiotic efflux	24.8	85.6	1.1e-13	173
dm_shenzhen0142	Scaffold1	Dysgonomonas_mossii_Shenzhen_Wh0221	tsnR	ARO:3003060	tsnR is a 23S ribosomal RNA methyltransferase that methylates adenosine-1067 to confer resistance to thiostrepton	peptide antibiotic	antibiotic target alteration	24.4	62	1.9e-06	109
dm_shenzhen0953	Scaffold4	Dysgonomonas_mossii_Shenzhen_Wh0221	tetA(60)	ARO:3004035	tetA(60) is a subunit of tetAB(60), an ABC transporter that confers resistance to tetracycline and tigercycline identified by screening a human saliva metagenomic library in Escherichia coli, which is required for resistance.	tetracycline antibiotic	antibiotic efflux	24.4	74.4	2.3e-20	232
dm_shenzhen0726	Scaffold3	Dysgonomonas_mossii_Shenzhen_Wh0221	bcrA	ARO:3002987	bcrA is an ABC transporter found in Bacillus licheniformis that confers bacitracin resistance	peptide antibiotic	antibiotic efflux	24.3	98.8	8.4e-23	250
dm_shenzhen2770	Scaffold19	Dysgonomonas_mossii_Shenzhen_Wh0221	oleC	ARO:3003748	oleC is an ABC transporter isolated from Streptomyces antibioticus and is involved in oleandomycin secretion.	macrolide antibiotic	antibiotic efflux	24.2	90.9	1.5e-09	136
dm_shenzhen2548	Scaffold15	Dysgonomonas_mossii_Shenzhen_Wh0221	vanSN	ARO:3002940	vanSN is a vanS variant found in the vanN gene cluster	glycopeptide antibiotic	antibiotic target alteration	24.1	40.5	6.4e-19	221
dm_shenzhen0283	Scaffold1	Dysgonomonas_mossii_Shenzhen_Wh0221	mtrC	ARO:3000810	MtrC is the membrane fusion protein of the MtrCDE multidrug efflux complex.	macrolide antibiotic;penam	antibiotic efflux	24	74	4.8e-10	142
dm_shenzhen0956	Scaffold4	Dysgonomonas_mossii_Shenzhen_Wh0221	TriC	ARO:3003681	TriC is a resistance nodulation cell division (RND) transporter that is a part of TriABC-OpmH, a triclosan-specific efflux protein.	triclosan	antibiotic efflux	24	98.6	1.3e-83	780
dm_shenzhen2517	Scaffold15	Dysgonomonas_mossii_Shenzhen_Wh0221	smeB	ARO:3003052	smeB is the inner membrane multidrug exporter of the efflux complex smeABC in Stenotrophomonas maltophilia	aminoglycoside antibiotic;cephalosporin;cephamycin;penam	antibiotic efflux	23.9	97.3	6.3e-54	524
dm_shenzhen0312	Scaffold1	Dysgonomonas_mossii_Shenzhen_Wh0221	arlS	ARO:3000839	ArlS is a protein histidine kinase that phosphorylates ArlR, a promoter for norA expression.	acridine dye;fluoroquinolone antibiotic	antibiotic efflux	23.1	26.6	3.3e-18	217
dm_shenzhen0849	Scaffold4	Dysgonomonas_mossii_Shenzhen_Wh0221	adeJ	ARO:3000781	AdeJ is a RND efflux protein that acts as the inner membrane transporter of the AdeIJK efflux complex. It has 57% identity with E. coli AcrB.	carbapenem;cephalosporin;diaminopyrimidine antibiotic;fluoroquinolone antibiotic;lincosamide antibiotic;macrolide antibiotic;penem;phenicol antibiotic;rifamycin antibiotic;tetracycline antibiotic	antibiotic efflux	22.9	97.9	1.8e-53	520
dm_shenzhen3096	Scaffold28	Dysgonomonas_mossii_Shenzhen_Wh0221	mdtC	ARO:3000794	MdtC is a transporter that forms a heteromultimer complex with MdtB to form a multidrug transporter. MdtBC is part of the MdtABC-TolC efflux complex. In the absence of MdtB, MdtC can form a homomultimer complex that results in a functioning efflux complex with a narrower drug specificity. mdtC corresponds to 3 loci in Pseudomonas aeruginosa PAO1 (gene name: muxC/muxB) and 3 loci in Pseudomonas ae…	aminocoumarin antibiotic	antibiotic efflux	22.8	98.4	1.2e-65	625
dm_shenzhen2454	Scaffold14	Dysgonomonas_mossii_Shenzhen_Wh0221	eptA	ARO:3003576	PmrC mediates the modification of Lipid A by the addition of 4-amino-4-deoxy-L-arabinose (L-Ara4N) and phosphoethanolamine, resulting in a less negative cell membrane and decreased binding of polymyxin B.	peptide antibiotic	antibiotic target alteration	21.9	81.2	2.5e-14	180
dm_shenzhen1633	Scaffold8	Dysgonomonas_mossii_Shenzhen_Wh0221	adeC	ARO:3003811	AdeC is the outer membrane factor of the AdeABC multidrug efflux complex. It can be replaced by other outer membrane channels, and is not essential for antibiotic resistance.	glycylcycline;tetracycline antibiotic	antibiotic efflux	19.9	79.9	1.2e-07	122
dm_shenzhen0827	Scaffold4	Dysgonomonas_mossii_Shenzhen_Wh0221	adeG	ARO:3000778	AdeG is the inner membrane transporter of the AdeFGH multidrug efflux complex.	fluoroquinolone antibiotic;tetracycline antibiotic	antibiotic efflux	19.5	94.3	6.6e-11	149

## Sheet: Reliable Drug Resistance Genes 
Gene ID	Location	Sample Name	ARO Name	ARO Accession	ARO Description	Drug Class	Resistance Mechanism	Identity(%)	Coverage(%)	Evalue	Score
dm_shenzhen1336	Scaffold6	Dysgonomonas_mossii_Shenzhen_Wh0221	rosA	ARO:3003048	rosA is part of an efflux pump/potassium antiporter system (RosAB) in Yersinia that confers resistance to cationic antimicrobial peptides such as polymyxin B.	peptide antibiotic	antibiotic efflux	55.1	96.5	7.9e-111	1011
dm_shenzhen1492	Scaffold7	Dysgonomonas_mossii_Shenzhen_Wh0221	TLA-3	ARO:3003204	TLA-3 is a beta-lactamase found in a transferable plasmid of Serratia marcescens clinical isolate. It confers resistance to ceftazidime, cefotaxime and cefepime, but not to cefmetazole and meropenem	cephalosporin;fluoroquinolone antibiotic;monobactam	antibiotic inactivation	53.2	90.2	3.2e-80	746
dm_shenzhen2322	Scaffold13	Dysgonomonas_mossii_Shenzhen_Wh0221	macB	ARO:3000535	MacB is an ATP-binding cassette (ABC) transporter that exports macrolides with 14- or 15- membered lactones. It forms an antibiotic efflux complex with MacA and TolC. macB corresponds to 1 locus in Pseudomonas aeruginosa PAO1 and 1 locus in Pseudomonas aeruginosa LESB58.	macrolide antibiotic	antibiotic efflux	50.7	90.7	1.4e-57	550
dm_shenzhen2589	Scaffold16	Dysgonomonas_mossii_Shenzhen_Wh0221	kdpE	ARO:3003841	kdpE is a transcriptional activator that is part of the two-component system KdpD/KdpE that is studied for its regulatory role in potassium transport and has been identified as an adaptive regulator involved in the virulence and intracellular survival of pathogenic bacteria. kdpE regulates a range of virulence loci through direct promoter binding.	aminoglycoside antibiotic	antibiotic efflux	46.4	97.4	1.6e-55	532
dm_shenzhen0830	Scaffold4	Dysgonomonas_mossii_Shenzhen_Wh0221	macB	ARO:3000535	MacB is an ATP-binding cassette (ABC) transporter that exports macrolides with 14- or 15- membered lactones. It forms an antibiotic efflux complex with MacA and TolC. macB corresponds to 1 locus in Pseudomonas aeruginosa PAO1 and 1 locus in Pseudomonas aeruginosa LESB58.	macrolide antibiotic	antibiotic efflux	44.3	99.1	3.1e-51	495
dm_shenzhen3048	Scaffold25	Dysgonomonas_mossii_Shenzhen_Wh0221	dfrK	ARO:3002869	dfrK is a plasmid-encoded dihydrofolate reductase found in Staphylococcus aureus	diaminopyrimidine antibiotic	antibiotic target replacement	44.2	92.8	6.4e-38	379
dm_shenzhen0845	Scaffold4	Dysgonomonas_mossii_Shenzhen_Wh0221	arlR	ARO:3000838	ArlR is a response regulator that binds to the norA promoter to activate expression. ArlR must first be phosphorylated by ArlS.	acridine dye;fluoroquinolone antibiotic	antibiotic efflux	42.7	94.9	4.1e-46	451
dm_shenzhen1628	Scaffold8	Dysgonomonas_mossii_Shenzhen_Wh0221	macB	ARO:3000535	MacB is an ATP-binding cassette (ABC) transporter that exports macrolides with 14- or 15- membered lactones. It forms an antibiotic efflux complex with MacA and TolC. macB corresponds to 1 locus in Pseudomonas aeruginosa PAO1 and 1 locus in Pseudomonas aeruginosa LESB58.	macrolide antibiotic	antibiotic efflux	42.2	98.2	1.4e-48	472
dm_shenzhen0228	Scaffold1	Dysgonomonas_mossii_Shenzhen_Wh0221	TaeA	ARO:3003986	Pleuromutilin (Tiamulin) ABC efflux pump found in Paenibacillus sp. LC231, a strain of Paenibacillus isolated from Lechuguilla Cave, NM, USA. Confers resistance to pleuromutilin antibiotics. Described by Pawlowski et al. 2016.	pleuromutilin antibiotic	antibiotic efflux	42	89.7	2.6e-107	982
dm_shenzhen2459	Scaffold14	Dysgonomonas_mossii_Shenzhen_Wh0221	ykkD	ARO:3003064	ykkD is an SMR-type protein that is a subunit of the ykkCD efflux pump	aminoglycoside antibiotic;phenicol antibiotic;tetracycline antibiotic	antibiotic efflux	41.5	97.2	3.2e-14	173
dm_shenzhen0241	Scaffold1	Dysgonomonas_mossii_Shenzhen_Wh0221	LlmA 23S ribosomal RNA methyltransferase	ARO:3003982	Lincosamide (Clindamycin) resistant (putative) ribosomal methyltransferase related to the RlmK 23S rRNA methyltransferase COG family. Detected in Paenibacillus sp. LC231, an isolated strain of Paenibacillus found in Lechuguilla Cave, NM, USA. Described by Pawlowski et al. 2016.	lincosamide antibiotic	antibiotic target alteration	41.2	97	6e-63	597
dm_shenzhen0238	Scaffold1	Dysgonomonas_mossii_Shenzhen_Wh0221	cmeB	ARO:3000784	CmeB is the inner membrane transporter the CmeABC multidrug efflux complex.	cephalosporin;fluoroquinolone antibiotic;fusidic acid;macrolide antibiotic	antibiotic efflux	41.1	96.7	4.1e-223	1983
dm_shenzhen0611	Scaffold3	Dysgonomonas_mossii_Shenzhen_Wh0221	vanRM	ARO:3002928	vanRM is a vanR variant found in the vanM gene cluster	glycopeptide antibiotic	antibiotic target alteration	40.8	96.9	2.1e-39	393
dm_shenzhen2651	Scaffold17	Dysgonomonas_mossii_Shenzhen_Wh0221	macB	ARO:3000535	MacB is an ATP-binding cassette (ABC) transporter that exports macrolides with 14- or 15- membered lactones. It forms an antibiotic efflux complex with MacA and TolC. macB corresponds to 1 locus in Pseudomonas aeruginosa PAO1 and 1 locus in Pseudomonas aeruginosa LESB58.	macrolide antibiotic	antibiotic efflux	40.6	96.4	3.2e-45	443
dm_shenzhen2097	Scaffold12	Dysgonomonas_mossii_Shenzhen_Wh0221	TaeA	ARO:3003986	Pleuromutilin (Tiamulin) ABC efflux pump found in Paenibacillus sp. LC231, a strain of Paenibacillus isolated from Lechuguilla Cave, NM, USA. Confers resistance to pleuromutilin antibiotics. Described by Pawlowski et al. 2016.	pleuromutilin antibiotic	antibiotic efflux	40.4	99.7	3.8e-136	1231
dm_shenzhen2556	Scaffold16	Dysgonomonas_mossii_Shenzhen_Wh0221	Streptomyces rishiriensis parY mutant conferring resistance to aminocoumarin	ARO:3003318	point mutation on the Streptomyces rishiriensis parY resulting in aminocoumarin resistance	aminocoumarin antibiotic	antibiotic target alteration	40.3	97.2	3.7e-134	1214
dm_shenzhen3099	Scaffold28	Dysgonomonas_mossii_Shenzhen_Wh0221	MCR-4.2	ARO:3004694	A plasmid-mediated MCR-4 variant which confers resistance to colistin antibiotics.	peptide antibiotic	antibiotic target alteration	40	98.8	3e-17	198

## Sheet: Virulence Genes
Gene ID	Location	Sample Name	VFDB ID	Virulence Factor names	Description	Reference Species	Level1 Classification	Level2 Classification	Identity(%)	Coverage(%)	Evalue	Score
dm_shenzhen2142	Scaffold12	Dysgonomonas mossii strain Shenzhen WH 0221	VFG001952(gb|NP_282565)	Capsule (VF0323)	Play an important role in bacterial survival and persistence in the environment and evasion of host immune response.The presence of heptose residues in the capsule may be important for virulence. Heptose residues found in some cell surface-located glycoconjugates are required for adhesion;	Campylobacter jejuni subsp. jejuni NCTC 11168	Offensive virulence factors;Defensive virulence factors	Adherence;Phase variation	68.9	95	4.7e-70	659
dm_shenzhen3033	Scaffold25	Dysgonomonas mossii strain Shenzhen WH 0221	VFG046465(gb|YP_169203.1)	EF-Tu (VF0460)	Surface-expressed elongation factor-Tu (EF-Tu) mediates attachment by interacting with host cell nucleolin	Francisella tularensis subsp. tularensis SCHU S4	Offensive virulence factors	Adherence	68.8	99.7	3.1e-166	1491
dm_shenzhen2159	Scaffold12	Dysgonomonas mossii strain Shenzhen WH 0221	VFG001952(gb|NP_282565)	Capsule (VF0323)	Play an important role in bacterial survival and persistence in the environment and evasion of host immune response.The presence of heptose residues in the capsule may be important for virulence. Heptose residues found in some cell surface-located glycoconjugates are required for adhesion;	Campylobacter jejuni subsp. jejuni NCTC 11168	Offensive virulence factors;Defensive virulence factors	Adherence;Phase variation	67.5	97.4	1.5e-68	646
dm_shenzhen2293	Scaffold13	Dysgonomonas mossii strain Shenzhen WH 0221	VFG001374(gb|NP_344891)	Capsule (VF0144)	Resistant to complement deposition and masks cell wall-associated complement from being recognized by the complement receptors on phagocytes	Streptococcus pneumoniae TIGR4	Defensive virulence factors	Antiphagocytosis	63.6	99.7	2e-126	1147
dm_shenzhen1867	Scaffold10	Dysgonomonas mossii strain Shenzhen WH 0221	VFG011430(gb|NP_540392)	LPS (CVF383)	Plays a role in entry and early survival inside macrophages.Resistance to innate-immunity anti-bacterial responses.A modulator of the immune response;	Brucella melitensis bv. 1 str. 16M	-	-	62.2	94.9	7.8e-21	231
dm_shenzhen1045	Scaffold5	Dysgonomonas mossii strain Shenzhen WH 0221	VFG001855(gb|YP_094724)	Hsp60 (VF0159)	Mediate a complement-independent attachment to mammalian and amoebal host cells	Legionella pneumophila subsp. pneumophila str. Philadelphia 1	Offensive virulence factors	Adherence	61.4	100	1.2e-179	1608
dm_shenzhen2729	Scaffold18	Dysgonomonas mossii strain Shenzhen WH 0221	VFG047039(gb|YP_170388.1)	LPS (VF0542)	A key virulence factor does not signal through, and is not an agonist of, toll like receptor 4 (TLR-4) and has little endotoxic activity	Francisella tularensis subsp. tularensis SCHU S4	-	-	60.8	100	7.6e-106	969
dm_shenzhen2193	Scaffold12	Dysgonomonas mossii strain Shenzhen WH 0221	VFG002365(gb|YP_001007257)	O-antigen (VF0392)	LPS O antigen mutants were severely impaired in their ability to colonize the Peyer's patches and did not colonize spleen and liver. The absence of O antigen in the outer membrane affects the expression of other Yersinia virulence factors.	Yersinia enterocolitica subsp. enterocolitica 8081	-	-	59.8	98.2	8.5e-137	1237
dm_shenzhen2287	Scaffold13	Dysgonomonas mossii strain Shenzhen WH 0221	VFG000431(gb|NP_458740)	Vi antigen (VF0101)	Prevent antibody-mediated opsonization, increase resistance to host peroxide and resistance to complement activation by the alternate pathway and complement-mediated lysis	Salmonella enterica subsp. enterica serovar Typhi str. CT18	-	-	58.8	94.1	7.4e-142	1281
dm_shenzhen2294	Scaffold13	Dysgonomonas mossii strain Shenzhen WH 0221	VFG001302(gb|NP_644944)	Capsule (VF0003)	Prevent phagocytosis	Staphylococcus aureus subsp. aureus MW2	Defensive virulence factors	Antiphagocytosis	58.6	100	1.6e-127	1157
dm_shenzhen0599	Scaffold3	Dysgonomonas mossii strain Shenzhen WH 0221	VFG045346(gb|NP_933683)	IlpA (VF0513)	Dual functions as an adhesin and an immunostimulant	Vibrio vulnificus YJ016	Offensive virulence factors	Adherence	57.3	97.4	8.1e-78	727
dm_shenzhen2141	Scaffold12	Dysgonomonas mossii strain Shenzhen WH 0221	VFG001953(gb|NP_282566)	Capsule (VF0323)	Play an important role in bacterial survival and persistence in the environment and evasion of host immune response.The presence of heptose residues in the capsule may be important for virulence. Heptose residues found in some cell surface-located glycoconjugates are required for adhesion;	Campylobacter jejuni subsp. jejuni NCTC 11168	Offensive virulence factors;Defensive virulence factors	Adherence;Phase variation	57.1	98	2.3e-109	1000
dm_shenzhen2178	Scaffold12	Dysgonomonas mossii strain Shenzhen WH 0221	VFG000077(gb|NP_465991)	ClpP (VF0074)	Serine protease involved in proteolysis and is required for growth under stress conditions	Listeria monocytogenes EGD-e	Defensive virulence factors	Stress protein	55.6	83.9	1e-57	553
dm_shenzhen2489	Scaffold15	Dysgonomonas mossii strain Shenzhen WH 0221	VFG045346(gb|NP_933683)	IlpA (VF0513)	Dual functions as an adhesin and an immunostimulant	Vibrio vulnificus YJ016	Offensive virulence factors	Adherence	55.6	98.9	2e-76	715
dm_shenzhen0400	Scaffold2	Dysgonomonas mossii strain Shenzhen WH 0221	VFG045470(gb|AAM75247)	Cytolysin (VF0356)	Capable of lysing erythrocytes, polymorphonuclear leukocytes and macrophages, as well as a broad range of gram-positive bacteria	Enterococcus faecalis str. MMH594	Offensive virulence factors	Toxin	55.2	87.9	6.2e-11	145
dm_shenzhen1549	Scaffold8	Dysgonomonas mossii strain Shenzhen WH 0221	VFG001867(gb|YP_096960)	SodB (VF0169)	A cytoplasmic iron superoxide dismutase; important for intracellular survival and transmission	Legionella pneumophila subsp. pneumophila str. Philadelphia 1	Defensive virulence factors	Stress protein	55.1	82.6	2.4e-62	593
dm_shenzhen2286	Scaffold13	Dysgonomonas mossii strain Shenzhen WH 0221	VFG000430(gb|NP_458739)	Vi antigen (VF0101)	Prevent antibody-mediated opsonization, increase resistance to host peroxide and resistance to complement activation by the alternate pathway and complement-mediated lysis	Salmonella enterica subsp. enterica serovar Typhi str. CT18	-	-	55.1	95.5	3e-98	904
dm_shenzhen2295	Scaffold13	Dysgonomonas mossii strain Shenzhen WH 0221	VFG001303(gb|NP_644945)	Capsule (VF0003)	Prevent phagocytosis	Staphylococcus aureus subsp. aureus MW2	Defensive virulence factors	Antiphagocytosis	52.7	99.5	3.4e-106	973
dm_shenzhen0266	Scaffold1	Dysgonomonas mossii strain Shenzhen WH 0221	VFG011414(gb|NP_539767)	LPS (CVF383)	Plays a role in entry and early survival inside macrophages.Resistance to innate-immunity anti-bacterial responses.A modulator of the immune response;	Brucella melitensis bv. 1 str. 16M	-	-	52.2	95.5	4.6e-73	686
dm_shenzhen2194	Scaffold12	Dysgonomonas mossii strain Shenzhen WH 0221	VFG001956(gb|NP_282569)	Capsule (VF0323)	Play an important role in bacterial survival and persistence in the environment and evasion of host immune response.The presence of heptose residues in the capsule may be important for virulence. Heptose residues found in some cell surface-located glycoconjugates are required for adhesion;	Campylobacter jejuni subsp. jejuni NCTC 11168	Offensive virulence factors;Defensive virulence factors	Adherence;Phase variation	52.2	98.9	1.7e-102	941
dm_shenzhen1190	Scaffold6	Dysgonomonas mossii strain Shenzhen WH 0221	VFG013286(gb|NP_438515)	LOS (CVF494)	Major immunogen.LOS phosphorylcholine (ChoP) may influence invasion via interaction with PAF receptor and stimulates of inflammatory signals.LPS phase variation is characterized by the spontaneous loss and gain of oligosaccharide structures present in the outer core. the phase variable expression of LPS biosynthesis genes promotes evasion of antigen-specific host immune defences and allow coloniz…	Haemophilus influenzae Rd KW20	-	-	50.8	96.2	1.4e-90	838
dm_shenzhen0577	Scaffold2	Dysgonomonas mossii strain Shenzhen WH 0221	VFG001953(gb|NP_282566)	Capsule (VF0323)	Play an important role in bacterial survival and persistence in the environment and evasion of host immune response.The presence of heptose residues in the capsule may be important for virulence. Heptose residues found in some cell surface-located glycoconjugates are required for adhesion;	Campylobacter jejuni subsp. jejuni NCTC 11168	Offensive virulence factors;Defensive virulence factors	Adherence;Phase variation	47.3	98.5	2.7e-86	801
dm_shenzhen2226	Scaffold12	Dysgonomonas mossii strain Shenzhen WH 0221	VFG047022(gb|YP_170387.1)	LPS (VF0542)	A key virulence factor does not signal through, and is not an agonist of, toll like receptor 4 (TLR-4) and has little endotoxic activity	Francisella tularensis subsp. tularensis SCHU S4	-	-	47.3	92.6	4.7e-95	877
dm_shenzhen2677	Scaffold17	Dysgonomonas mossii strain Shenzhen WH 0221	VFG001864(gb|YP_094827)	Mip (VF0153)	Necessary for intracellular survival	Legionella pneumophila subsp. pneumophila str. Philadelphia 1	-	-	47.3	99.5	4e-50	487
dm_shenzhen0321	Scaffold1	Dysgonomonas mossii strain Shenzhen WH 0221	VFG000079(gb|NP_463763)	ClpC (VF0072)	An ATPase promoting early escape form the phagosome of macrophages; ClpC is also required for adhesion and invasion, possibly by modulating the expression of InlA,InlB and ActA	Listeria monocytogenes EGD-e	Defensive virulence factors	Stress protein	47.2	97.4	5.5e-213	1897
dm_shenzhen1907	Scaffold10	Dysgonomonas mossii strain Shenzhen WH 0221	VFG002190(gb|NP_816141)	Capsule (VF0361)	Contributes to host immune evasion;	Enterococcus faecalis V583	Defensive virulence factors	Antiphagocytosis	47.1	95.6	4.6e-59	565
dm_shenzhen2624	Scaffold17	Dysgonomonas mossii strain Shenzhen WH 0221	VFG047690(gb|YP_170572.1)	Pyrimidine biosynthesis (VF0558)	Mediating bacterial resistance to reactive oxygen species (ROS) that is important for phagosomal escape	Francisella tularensis subsp. tularensis SCHU S4	-	-	47	82.3	4.5e-64	609
dm_shenzhen2499	Scaffold15	Dysgonomonas mossii strain Shenzhen WH 0221	VFG001348(gb|NP_688180)	Capsule (VF0274)	Inhibits the binding of the activated complement factor C3b to the surface of S. agalactiae, preventing the activation of the alternative complement pathway and inhibits complement-mediated opsonophagocytosis	Streptococcus agalactiae 2603V/R	Defensive virulence factors;Defensive virulence factors	Antiphagocytosis;Serum resistance	45.9	28.5	3.4e-21	240
dm_shenzhen0619	Scaffold3	Dysgonomonas mossii strain Shenzhen WH 0221	VFG045340(gb|NP_539653)	RicA (VF0414)	Specifically interacts with GDP bound form of Rab2. The RicA-Rab2 interaction may affect the maturation of the Brucella-containing vacuole in a way that slows intracellular replication, thereby contributing to the evasion of the innate immune system.	Brucella melitensis bv. 1 str. 16M	-	-	45.5	27	6.1e-06	106
dm_shenzhen3132	Scaffold32	Dysgonomonas mossii strain Shenzhen WH 0221	VFG001443(gb|AAF37887)	OmpA (VF0236)	Contributes to brain microvascular endothelial cells (BMECs) invasion via a ligand-receptor interaction. Interaction of OmpA with its receptor induces actin condensation at the binding site. The actin reorganization induced by E. coli depends on activation of several host proteins involved in signaling, including focal adhesion kinase, PI3-kinase, PKC, and caveolin-1.OmpA also binds to C4b-bindin…	Escherichia coli O18:K1:H7 str. RS218	Offensive virulence factors;Defensive virulence factors	Invasion;Serum resistance	45.5	13	2.7e-13	174
dm_shenzhen2449	Scaffold14	Dysgonomonas mossii strain Shenzhen WH 0221	VFG001936(gb|NP_282283)	LOS (VF0326)	LOS diversity is important for the ability to colonize a wide variety of hosts and intestinal niches.The ability to generate variation at high frequency, the molecular mimicry evident in LOS structure support a role in the avoidance of host defences.The similarity of LOS structures to host gangliosides and the subsequent ability to generate crossreacting antibodies forms the pathological basis fo…	Campylobacter jejuni subsp. jejuni NCTC 11168	Offensive virulence factors	Adherence	45.3	93.2	3.3e-55	532
dm_shenzhen2154	Scaffold12	Dysgonomonas mossii strain Shenzhen WH 0221	VFG001344(gb|NP_688176)	Capsule (VF0274)	Inhibits the binding of the activated complement factor C3b to the surface of S. agalactiae, preventing the activation of the alternative complement pathway and inhibits complement-mediated opsonophagocytosis	Streptococcus agalactiae 2603V/R	Defensive virulence factors;Defensive virulence factors	Antiphagocytosis;Serum resistance	45.2	84.8	1.4e-47	466
dm_shenzhen2267	Scaffold13	Dysgonomonas mossii strain Shenzhen WH 0221	VFG049084(gb|YP_002920347.1)	LPS (VF0561)	Resistant to serum complement.Also play a role in protecting bacteria from antimicrobial peptides, including polymyxin antibiotics;	Klebsiella pneumoniae subsp. pneumoniae NTUH-K2044	Defensive virulence factors	Serum resistance	44.6	48	1.4e-52	511
dm_shenzhen0575	Scaffold2	Dysgonomonas mossii strain Shenzhen WH 0221	VFG001951(gb|NP_282564)	Capsule (VF0323)	Play an important role in bacterial survival and persistence in the environment and evasion of host immune response.The presence of heptose residues in the capsule may be important for virulence. Heptose residues found in some cell surface-located glycoconjugates are required for adhesion;	Campylobacter jejuni subsp. jejuni NCTC 11168	Offensive virulence factors;Defensive virulence factors	Adherence;Phase variation	44.3	94.8	5.1e-52	504
dm_shenzhen0634	Scaffold3	Dysgonomonas mossii strain Shenzhen WH 0221	VFG038840(gb|YP_008043465)	Polar flagella (VF0473)	Necessary for motility, adhesion and invasion; glycosylation of the flagellin may play a role in provoking a proinflammatory response	Aeromonas hydrophila ML09-119	Offensive virulence factors	Adherence	44.2	97.6	3.2e-52	506
dm_shenzhen0346	Scaffold2	Dysgonomonas mossii strain Shenzhen WH 0221	VFG002279(gb|NP_562150)	mu-toxin (VF0389)	Hyaluronidases will facilitate the degradation of polysaccharides such as hyaluronic acid and chondroitin sulfate and help the organism to spread into deeper tissues. Hyaluronidase has been referred to as a spreading factor that decreases viscosity of ground substance in the connective tissue, and the variation in the C-terminal sequences of the hyaluronidases may represent their substrate.	Clostridium perfringens str. 13	Nonspecific virulence factor	Exoenzyme	43.1	55.2	9.1e-95	877
dm_shenzhen0762	Scaffold3	Dysgonomonas mossii strain Shenzhen WH 0221	VFG000670(gb|NP_706258)	LPS (VF0124)	Required for resistance to host defense and for the intracellular spread, but not for bacterial invasion	Shigella flexneri 2a str. 301	-	-	42.8	98.7	1.7e-63	604
dm_shenzhen2043	Scaffold11	Dysgonomonas mossii strain Shenzhen WH 0221	VFG048693(gb|YP_005226603.1)	T6SS (VF0569)	Antibacterial activity;	Klebsiella pneumoniae subsp. pneumoniae HS11286	Offensive virulence factors	Secretion system	42.3	80.8	2.9e-145	1313
dm_shenzhen2258	Scaffold13	Dysgonomonas mossii strain Shenzhen WH 0221	VFG047095(gb|YP_170392.1)	LPS (VF0542)	A key virulence factor does not signal through, and is not an agonist of, toll like receptor 4 (TLR-4) and has little endotoxic activity	Francisella tularensis subsp. tularensis SCHU S4	-	-	42.3	97.6	2e-82	768
dm_shenzhen2678	Scaffold17	Dysgonomonas mossii strain Shenzhen WH 0221	VFG001864(gb|YP_094827)	Mip (VF0153)	Necessary for intracellular survival	Legionella pneumophila subsp. pneumophila str. Philadelphia 1	-	-	42.3	64.5	2.2e-35	362
dm_shenzhen1070	Scaffold5	Dysgonomonas mossii strain Shenzhen WH 0221	VFG011946(gb|NP_282174)	Pse5Ac7Ac, Pse5Ac7Am, Pse8OAc, Pse5Am7AcGlnAc (AI151)	-	Campylobacter jejuni subsp. jejuni NCTC 11168	-	-	41.2	67.5	3.2e-60	577
dm_shenzhen2150	Scaffold12	Dysgonomonas mossii strain Shenzhen WH 0221	VFG001342(gb|NP_688174)	Capsule (VF0274)	Inhibits the binding of the activated complement factor C3b to the surface of S. agalactiae, preventing the activation of the alternative complement pathway and inhibits complement-mediated opsonophagocytosis	Streptococcus agalactiae 2603V/R	Defensive virulence factors;Defensive virulence factors	Antiphagocytosis;Serum resistance	41.2	44.7	5.1e-18	211
dm_shenzhen0238	Scaffold1	Dysgonomonas mossii strain Shenzhen WH 0221	VFG037720(gb|YP_001847164)	AdeFGH efflux pump (VF0504)	Play a potential role in the synthesis and transport of autoinducer molecules during biofilm formation	Acinetobacter baumannii ACICU	-	-	41	97.5	1.8e-213	1902
dm_shenzhen1289	Scaffold6	Dysgonomonas mossii strain Shenzhen WH 0221	VFG001971(gb|NP_282584)	Capsule (VF0323)	Play an important role in bacterial survival and persistence in the environment and evasion of host immune response.The presence of heptose residues in the capsule may be important for virulence. Heptose residues found in some cell surface-located glycoconjugates are required for adhesion;	Campylobacter jejuni subsp. jejuni NCTC 11168	Offensive virulence factors;Defensive virulence factors	Adherence;Phase variation	40.9	97	8.4e-35	355
dm_shenzhen2430	Scaffold14	Dysgonomonas mossii strain Shenzhen WH 0221	VFG013265(gb|NP_438428)	LOS (CVF494)	Major immunogen.LOS phosphorylcholine (ChoP) may influence invasion via interaction with PAF receptor and stimulates of inflammatory signals.LPS phase variation is characterized by the spontaneous loss and gain of oligosaccharide structures present in the outer core. the phase variable expression of LPS biosynthesis genes promotes evasion of antigen-specific host immune defences and allow coloniz…	Haemophilus influenzae Rd KW20	-	-	40.6	96.4	2.2e-32	334
dm_shenzhen0693	Scaffold3	Dysgonomonas mossii strain Shenzhen WH 0221	VFG013236(gb|NP_438231)	LOS (CVF494)	Major immunogen.LOS phosphorylcholine (ChoP) may influence invasion via interaction with PAF receptor and stimulates of inflammatory signals.LPS phase variation is characterized by the spontaneous loss and gain of oligosaccharide structures present in the outer core. the phase variable expression of LPS biosynthesis genes promotes evasion of antigen-specific host immune defences and allow coloniz…	Haemophilus influenzae Rd KW20	-	-	40.5	99.6	1.3e-48	475
dm_shenzhen2411	Scaffold14	Dysgonomonas mossii strain Shenzhen WH 0221	VFG002230(gb|NP_540335)	LPS (VF0367)	Plays a role in entry and early survival inside macrophages.Resistance to innate-immunity anti-bacterial responses.A modulator of the immune response;	Brucella melitensis bv. 1 str. 16M	-	-	40.5	25.7	8.5e-13	167
dm_shenzhen0573	Scaffold2	Dysgonomonas mossii strain Shenzhen WH 0221	VFG013471(gb|NP_439724)	LOS (CVF494)	Major immunogen.LOS phosphorylcholine (ChoP) may influence invasion via interaction with PAF receptor and stimulates of inflammatory signals.LPS phase variation is characterized by the spontaneous loss and gain of oligosaccharide structures present in the outer core. the phase variable expression of LPS biosynthesis genes promotes evasion of antigen-specific host immune defences and allow coloniz…	Haemophilus influenzae Rd KW20	-	-	40.3	63.6	2e-39	397
dm_shenzhen0140	Scaffold1	Dysgonomonas mossii strain Shenzhen WH 0221	VFG000130(gb|NP_252238)	Alginate (VF0091)	Allows the bacteria form biofilm; contributes to the persistence of the bacteria in the CF lung: act as an adhesin, preventing the bacteria from being expelled from the lung, and alginate slime layer makes it more difficult for phagocytes to ingest and kill the bacteria	Pseudomonas aeruginosa PAO1	Defensive virulence factors;Defensive virulence factors	Antiphagocytosis;Serum resistance	39.7	76.3	2e-72	683
dm_shenzhen2798	Scaffold19	Dysgonomonas mossii strain Shenzhen WH 0221	VFG047708(gb|YP_170571.1)	Pyrimidine biosynthesis (VF0558)	Mediating bacterial resistance to reactive oxygen species (ROS) that is important for phagosomal escape	Francisella tularensis subsp. tularensis SCHU S4	-	-	39.7	99.2	5.9e-220	1958
dm_shenzhen1196	Scaffold6	Dysgonomonas mossii strain Shenzhen WH 0221	VFG048841(gb|YP_002920354.1)	Capsule (VF0560)	Assisting in evading the host immune system by protecting bacteria from opsonophagocytosis and serum killing	Klebsiella pneumoniae subsp. pneumoniae NTUH-K2044	Defensive virulence factors	Antiphagocytosis	39	73.8	1.7e-62	597
dm_shenzhen3023	Scaffold25	Dysgonomonas mossii strain Shenzhen WH 0221	VFG001931(gb|NP_282616)	CadF (VF0322)	37 kDa outer-membrane protein mediating the binding of the organism to the extracellular matrix component fibronectin, which in turn stimulates a signal transduction pathway	Campylobacter jejuni subsp. jejuni NCTC 11168	Offensive virulence factors	Adherence	38.8	43.8	2.9e-12	161
dm_shenzhen0963	Scaffold4	Dysgonomonas mossii strain Shenzhen WH 0221	VFG001206(gb|NP_273675)	FbpABC (VF0272)	Encodes a periplasmic-binding protein-dependent iron transport system necessary for the utilization of iron bound to transferrin or iron chelates, FbpA is the periplasmic Fe3+ binding protein	Neisseria meningitidis MC58	Nonspecific virulence factor	Iron uptake system	38.5	55.8	9.9e-43	426
dm_shenzhen2666	Scaffold17	Dysgonomonas mossii strain Shenzhen WH 0221	VFG045340(gb|NP_539653)	RicA (VF0414)	Specifically interacts with GDP bound form of Rab2. The RicA-Rab2 interaction may affect the maturation of the Brucella-containing vacuole in a way that slows intracellular replication, thereby contributing to the evasion of the innate immune system.	Brucella melitensis bv. 1 str. 16M	-	-	38.5	86	5.7e-24	261
dm_shenzhen1926	Scaffold10	Dysgonomonas mossii strain Shenzhen WH 0221	VFG000670(gb|NP_706258)	LPS (VF0124)	Required for resistance to host defense and for the intracellular spread, but not for bacterial invasion	Shigella flexneri 2a str. 301	-	-	38.4	96.5	6.9e-52	504
dm_shenzhen2567	Scaffold16	Dysgonomonas mossii strain Shenzhen WH 0221	VFG046610(gb|YP_169796.1)	Capsule (VF0543)	Providing a stealth shield that prevents the host immune system from detecting this potent pathogen;	Francisella tularensis subsp. tularensis SCHU S4	-	-	38.3	98.6	1.1e-35	363
dm_shenzhen1634	Scaffold8	Dysgonomonas mossii strain Shenzhen WH 0221	VFG001214(gb|NP_253237)	Type IV pili (VF0082)	Attaches to host cells, but not to mucin, causing a twitching motility that allows the bacteria to move along the cell surface; biofilm formation	Pseudomonas aeruginosa PAO1	Offensive virulence factors	Adherence	37.9	98.7	4.6e-81	757
dm_shenzhen2246	Scaffold13	Dysgonomonas mossii strain Shenzhen WH 0221	VFG014950(gb|NP_249457)	Alginate regulation (CVF523)	-	Pseudomonas aeruginosa PAO1	Defensive virulence factors	Antiphagocytosis	37.9	81.7	1.1e-67	642
dm_shenzhen0388	Scaffold2	Dysgonomonas mossii strain Shenzhen WH 0221	VFG037720(gb|YP_001847164)	AdeFGH efflux pump (VF0504)	Play a potential role in the synthesis and transport of autoinducer molecules during biofilm formation	Acinetobacter baumannii ACICU	-	-	37.7	98.1	2.5e-186	1668
dm_shenzhen0710	Scaffold3	Dysgonomonas mossii strain Shenzhen WH 0221	VFG039549(gb|NP_820577)	T4SS effectors (CVF803)	Facilitates the translocation of many bacterial effector proteins across the bacterial and vacuole membranes to enter the host cytoplasm where the effector proteins mediate their specific activities to manipulate a variety of host cell processes	Coxiella burnetii RSA 493	Offensive virulence factors	Secretion system	37.7	98.7	1.2e-17	206
dm_shenzhen0786	Scaffold3	Dysgonomonas mossii strain Shenzhen WH 0221	VFG047274(gb|YP_170493.1)	LPS (CVF834)	-	Francisella tularensis subsp. mediasiatica FSC147	-	-	37.7	94.8	3.9e-56	541
dm_shenzhen2547	Scaffold15	Dysgonomonas mossii strain Shenzhen WH 0221	VFG001214(gb|NP_253237)	Type IV pili (VF0082)	Attaches to host cells, but not to mucin, causing a twitching motility that allows the bacteria to move along the cell surface; biofilm formation	Pseudomonas aeruginosa PAO1	Offensive virulence factors	Adherence	37.4	99.1	2.7e-78	733
dm_shenzhen1855	Scaffold10	Dysgonomonas mossii strain Shenzhen WH 0221	VFG013248(gb|NP_438233)	LOS (CVF494)	Major immunogen.LOS phosphorylcholine (ChoP) may influence invasion via interaction with PAF receptor and stimulates of inflammatory signals.LPS phase variation is characterized by the spontaneous loss and gain of oligosaccharide structures present in the outer core. the phase variable expression of LPS biosynthesis genes promotes evasion of antigen-specific host immune defences and allow coloniz…	Haemophilus influenzae Rd KW20	-	-	37.2	83.8	7.3e-90	834
dm_shenzhen0016	Scaffold1	Dysgonomonas mossii strain Shenzhen WH 0221	VFG000589(gb|NP_460061)	SPI-2 encoded T3SS (SS021)	-	Salmonella enterica subsp. enterica serovar Typhimurium str. LT2	-	-	36.8	19.2	1.7e-06	114
dm_shenzhen0528	Scaffold2	Dysgonomonas mossii strain Shenzhen WH 0221	VFG039536(gb|NP_820549)	T4SS effectors (CVF803)	Facilitates the translocation of many bacterial effector proteins across the bacterial and vacuole membranes to enter the host cytoplasm where the effector proteins mediate their specific activities to manipulate a variety of host cell processes	Coxiella burnetii RSA 493	Offensive virulence factors	Secretion system	36.7	93.8	2.6e-30	317
dm_shenzhen1815	Scaffold9	Dysgonomonas mossii strain Shenzhen WH 0221	VFG002546(gb|YP_109382)	Capsule I (VF0436)	A key virulence determinant and that loss of capsule production results in severe attenuation in animal models of disease	Burkholderia pseudomallei K96243	Defensive virulence factors	Antiphagocytosis	36.7	89	6.1e-61	583
dm_shenzhen0611	Scaffold3	Dysgonomonas mossii strain Shenzhen WH 0221	VFG001386(gb|NP_215271)	PhoP (VF0286)	Senses Mg2+ starvation, controls expression of genes involved in surface remodeling and adaptation to intracellular growth	Mycobacterium tuberculosis H37Rv	Regulation of virulence-associated genes	Regulation	36.6	96.1	7.3e-35	356
dm_shenzhen0579	Scaffold2	Dysgonomonas mossii strain Shenzhen WH 0221	VFG000130(gb|NP_252238)	Alginate (VF0091)	Allows the bacteria form biofilm; contributes to the persistence of the bacteria in the CF lung: act as an adhesin, preventing the bacteria from being expelled from the lung, and alginate slime layer makes it more difficult for phagocytes to ingest and kill the bacteria	Pseudomonas aeruginosa PAO1	Defensive virulence factors;Defensive virulence factors	Antiphagocytosis;Serum resistance	36.3	82	1.7e-62	597
dm_shenzhen2651	Scaffold17	Dysgonomonas mossii strain Shenzhen WH 0221	VFG001206(gb|NP_273675)	FbpABC (VF0272)	Encodes a periplasmic-binding protein-dependent iron transport system necessary for the utilization of iron bound to transferrin or iron chelates, FbpA is the periplasmic Fe3+ binding protein	Neisseria meningitidis MC58	Nonspecific virulence factor	Iron uptake system	36.2	93.7	8.7e-33	338
dm_shenzhen1728	Scaffold9	Dysgonomonas mossii strain Shenzhen WH 0221	VFG013471(gb|NP_439724)	LOS (CVF494)	Major immunogen.LOS phosphorylcholine (ChoP) may influence invasion via interaction with PAF receptor and stimulates of inflammatory signals.LPS phase variation is characterized by the spontaneous loss and gain of oligosaccharide structures present in the outer core. the phase variable expression of LPS biosynthesis genes promotes evasion of antigen-specific host immune defences and allow coloniz…	Haemophilus influenzae Rd KW20	-	-	36.1	67.3	3.1e-34	352
dm_shenzhen2545	Scaffold15	Dysgonomonas mossii strain Shenzhen WH 0221	VFG005776(gb|NP_687685)	Beta-hemolysin/cytolysin (CVF171)	-	Streptococcus agalactiae 2603V/R	Offensive virulence factors	Toxin	36	89.8	3.2e-36	368
dm_shenzhen0982	Scaffold5	Dysgonomonas mossii strain Shenzhen WH 0221	VFG002158(gb|NP_464456)	LplA1 (VF0347)	Necessary for efficient intracellular proliferation of L. monocytogenes	Listeria monocytogenes EGD-e	-	-	35.7	94.5	1.2e-41	415
dm_shenzhen2300	Scaffold13	Dysgonomonas mossii strain Shenzhen WH 0221	VFG001300(gb|NP_644942)	Capsule (VF0003)	Prevent phagocytosis	Staphylococcus aureus subsp. aureus MW2	Defensive virulence factors	Antiphagocytosis	35.4	88.9	4.7e-87	810
dm_shenzhen0498	Scaffold2	Dysgonomonas mossii strain Shenzhen WH 0221	VFG001936(gb|NP_282283)	LOS (VF0326)	LOS diversity is important for the ability to colonize a wide variety of hosts and intestinal niches.The ability to generate variation at high frequency, the molecular mimicry evident in LOS structure support a role in the avoidance of host defences.The similarity of LOS structures to host gangliosides and the subsequent ability to generate crossreacting antibodies forms the pathological basis fo…	Campylobacter jejuni subsp. jejuni NCTC 11168	Offensive virulence factors	Adherence	35	91.7	1.4e-32	337
dm_shenzhen0845	Scaffold4	Dysgonomonas mossii strain Shenzhen WH 0221	VFG001386(gb|NP_215271)	PhoP (VF0286)	Senses Mg2+ starvation, controls expression of genes involved in surface remodeling and adaptation to intracellular growth	Mycobacterium tuberculosis H37Rv	Regulation of virulence-associated genes	Regulation	35	95.4	2.5e-38	386
dm_shenzhen2112	Scaffold12	Dysgonomonas mossii strain Shenzhen WH 0221	VFG000036(gb|NP_878993)	LPS (VF0033)	Prevents clearance of the organism by host surfactant protein.Confers protection to the bacterium from complement-mediated cell lysis;	Bordetella pertussis Tohama I	-	-	34.9	97.8	3.3e-53	516
dm_shenzhen2264	Scaffold13	Dysgonomonas mossii strain Shenzhen WH 0221	VFG001342(gb|NP_688174)	Capsule (VF0274)	Inhibits the binding of the activated complement factor C3b to the surface of S. agalactiae, preventing the activation of the alternative complement pathway and inhibits complement-mediated opsonophagocytosis	Streptococcus agalactiae 2603V/R	Defensive virulence factors;Defensive virulence factors	Antiphagocytosis;Serum resistance	34.8	69.2	1.7e-26	285
dm_shenzhen1382	Scaffold7	Dysgonomonas mossii strain Shenzhen WH 0221	VFG048819(gb|YP_002920352.1)	Capsule (VF0560)	Assisting in evading the host immune system by protecting bacteria from opsonophagocytosis and serum killing	Klebsiella pneumoniae subsp. pneumoniae NTUH-K2044	Defensive virulence factors	Antiphagocytosis	34.7	97.5	1.8e-56	544
dm_shenzhen0726	Scaffold3	Dysgonomonas mossii strain Shenzhen WH 0221	VFG001206(gb|NP_273675)	FbpABC (VF0272)	Encodes a periplasmic-binding protein-dependent iron transport system necessary for the utilization of iron bound to transferrin or iron chelates, FbpA is the periplasmic Fe3+ binding protein	Neisseria meningitidis MC58	Nonspecific virulence factor	Iron uptake system	34.5	87.6	8.3e-29	304
dm_shenzhen1727	Scaffold9	Dysgonomonas mossii strain Shenzhen WH 0221	VFG000329(gb|NP_439689)	LOS (VF0044)	Major immunogen.LOS phosphorylcholine (ChoP) may influence invasion via interaction with PAF receptor and stimulates of inflammatory signals.LPS phase variation is characterized by the spontaneous loss and gain of oligosaccharide structures present in the outer core. the phase variable expression of LPS biosynthesis genes promotes evasion of antigen-specific host immune defences and allow coloniz…	Haemophilus influenzae Rd KW20	-	-	34.5	43.7	1.7e-14	181
dm_shenzhen2260	Scaffold13	Dysgonomonas mossii strain Shenzhen WH 0221	VFG001342(gb|NP_688174)	Capsule (VF0274)	Inhibits the binding of the activated complement factor C3b to the surface of S. agalactiae, preventing the activation of the alternative complement pathway and inhibits complement-mediated opsonophagocytosis	Streptococcus agalactiae 2603V/R	Defensive virulence factors;Defensive virulence factors	Antiphagocytosis;Serum resistance	34.5	52.7	6.9e-19	219
dm_shenzhen0834	Scaffold4	Dysgonomonas mossii strain Shenzhen WH 0221	VFG002548(gb|YP_109384)	Capsule I (VF0436)	A key virulence determinant and that loss of capsule production results in severe attenuation in animal models of disease	Burkholderia pseudomallei K96243	Defensive virulence factors	Antiphagocytosis	34.3	18.6	8.3e-57	554
dm_shenzhen2153	Scaffold12	Dysgonomonas mossii strain Shenzhen WH 0221	VFG046732(gb|YP_169804.1)	Capsule (VF0543)	Providing a stealth shield that prevents the host immune system from detecting this potent pathogen;	Francisella tularensis subsp. tularensis SCHU S4	-	-	34.3	68.8	1.1e-28	304
dm_shenzhen1683	Scaffold9	Dysgonomonas mossii strain Shenzhen WH 0221	VFG033025(gb|NP_463944)	PgdA (VF0442)	An Listeria peptidoglycan modifying enzyme that deacetylates the N-acetylglucosamine residues of L. monocytogenes peptidoglycan and confers resistance to lysozyme	Listeria monocytogenes EGD-e	-	-	34.2	90.6	1.7e-21	240
dm_shenzhen0418	Scaffold2	Dysgonomonas mossii strain Shenzhen WH 0221	VFG013327(gb|NP_438900)	LOS (CVF494)	Major immunogen.LOS phosphorylcholine (ChoP) may influence invasion via interaction with PAF receptor and stimulates of inflammatory signals.LPS phase variation is characterized by the spontaneous loss and gain of oligosaccharide structures present in the outer core. the phase variable expression of LPS biosynthesis genes promotes evasion of antigen-specific host immune defences and allow coloniz…	Haemophilus influenzae Rd KW20	-	-	34.1	97.1	1.1e-76	720
dm_shenzhen2255	Scaffold13	Dysgonomonas mossii strain Shenzhen WH 0221	VFG047055(gb|YP_170389.1)	LPS (VF0542)	A key virulence factor does not signal through, and is not an agonist of, toll like receptor 4 (TLR-4) and has little endotoxic activity	Francisella tularensis subsp. tularensis SCHU S4	-	-	34.1	75.7	5.2e-27	289
dm_shenzhen2254	Scaffold13	Dysgonomonas mossii strain Shenzhen WH 0221	VFG001962(gb|NP_282575)	Capsule (VF0323)	Play an important role in bacterial survival and persistence in the environment and evasion of host immune response.The presence of heptose residues in the capsule may be important for virulence. Heptose residues found in some cell surface-located glycoconjugates are required for adhesion;	Campylobacter jejuni subsp. jejuni NCTC 11168	Offensive virulence factors;Defensive virulence factors	Adherence;Phase variation	33.9	44.7	1.2e-12	165
dm_shenzhen2181	Scaffold12	Dysgonomonas mossii strain Shenzhen WH 0221	VFG000320(gb|NP_208266)	LPS (VF0056)	H. pylori LPS have much lower immunobiological activities than enterobacterial LPS, thus may prolong H. pylori infection for longer.Mediates a lectin-like interaction with laminin, the binding may disrupt epithelial cell-basement membrane interactions contributing to the disruption of gastric mucosal integrity and the development of gastric leakiness associated with the bacterium	Helicobacter pylori 26695	Offensive virulence factors	Adherence	33.8	96.7	4.3e-23	253
dm_shenzhen2589	Scaffold16	Dysgonomonas mossii strain Shenzhen WH 0221	VFG038219(gb|YP_001845364)	BfmRS (VF0463)	Controls biofilm formation and cellular morphology; participates in cell adhesion, resistance to serum killing and antibiotic susceptibility	Acinetobacter baumannii ACICU	Regulation of virulence-associated genes	Regulation	33.8	96.5	2.2e-31	326
dm_shenzhen2172	Scaffold12	Dysgonomonas mossii strain Shenzhen WH 0221	VFG048830(gb|YP_002920353.1)	Capsule (VF0560)	Assisting in evading the host immune system by protecting bacteria from opsonophagocytosis and serum killing	Klebsiella pneumoniae subsp. pneumoniae NTUH-K2044	Defensive virulence factors	Antiphagocytosis	33.7	97.7	1.5e-43	432
dm_shenzhen2554	Scaffold16	Dysgonomonas mossii strain Shenzhen WH 0221	VFG001341(gb|NP_688173)	Capsule (VF0274)	Inhibits the binding of the activated complement factor C3b to the surface of S. agalactiae, preventing the activation of the alternative complement pathway and inhibits complement-mediated opsonophagocytosis	Streptococcus agalactiae 2603V/R	Defensive virulence factors;Defensive virulence factors	Antiphagocytosis;Serum resistance	33.6	42.1	5.2e-10	142
dm_shenzhen1307	Scaffold6	Dysgonomonas mossii strain Shenzhen WH 0221	VFG005767(gb|NP_687682)	Beta-hemolysin/cytolysin (CVF171)	-	Streptococcus agalactiae 2603V/R	Offensive virulence factors	Toxin	33.1	95.2	1.4e-23	259
dm_shenzhen2961	Scaffold23	Dysgonomonas mossii strain Shenzhen WH 0221	VFG001826(gb|NP_217099)	RelA (VF0287)	Associated with stationary phase adaptation and long-term survival	Mycobacterium tuberculosis H37Rv	Regulation of virulence-associated genes	Regulation	33.1	94.2	1.2e-113	1040
dm_shenzhen2965	Scaffold23	Dysgonomonas mossii strain Shenzhen WH 0221	VFG038722(gb|YP_855928)	Polar flagella (CVF786)	Necessary for motility, adhesion and invasion.Glycosylation of the flagellin may play a role in provoking a proinflammatory response;	Aeromonas hydrophila subsp. hydrophila ATCC 7966	Offensive virulence factors	Adherence	33.1	95.7	5.8e-33	340
dm_shenzhen0078	Scaffold1	Dysgonomonas mossii strain Shenzhen WH 0221	VFG045531(gb|YP_095688)	Dot/Icm (VF0156)	Allows survival and growth in macrophages, prevent phagosome acidification and lysosome fusion, essential for induction of apoptosis in human macrophages	Legionella pneumophila subsp. pneumophila str. Philadelphia 1	Offensive virulence factors	Secretion system	32.8	98.2	2.7e-45	448
dm_shenzhen0835	Scaffold4	Dysgonomonas mossii strain Shenzhen WH 0221	VFG002548(gb|YP_109384)	Capsule I (VF0436)	A key virulence determinant and that loss of capsule production results in severe attenuation in animal models of disease	Burkholderia pseudomallei K96243	Defensive virulence factors	Antiphagocytosis	32.8	65.4	3e-64	614
dm_shenzhen2285	Scaffold13	Dysgonomonas mossii strain Shenzhen WH 0221	VFG001368(gb|NP_344882)	Capsule (VF0144)	Resistant to complement deposition and masks cell wall-associated complement from being recognized by the complement receptors on phagocytes	Streptococcus pneumoniae TIGR4	Defensive virulence factors	Antiphagocytosis	32.8	24.1	1.9e-18	219
dm_shenzhen1420	Scaffold7	Dysgonomonas mossii strain Shenzhen WH 0221	VFG013248(gb|NP_438233)	LOS (CVF494)	Major immunogen.LOS phosphorylcholine (ChoP) may influence invasion via interaction with PAF receptor and stimulates of inflammatory signals.LPS phase variation is characterized by the spontaneous loss and gain of oligosaccharide structures present in the outer core. the phase variable expression of LPS biosynthesis genes promotes evasion of antigen-specific host immune defences and allow coloniz…	Haemophilus influenzae Rd KW20	-	-	32.6	96.6	1.2e-81	763
dm_shenzhen1846	Scaffold10	Dysgonomonas mossii strain Shenzhen WH 0221	VFG001298(gb|NP_644940)	Capsule (VF0003)	Prevent phagocytosis	Staphylococcus aureus subsp. aureus MW2	Defensive virulence factors	Antiphagocytosis	32.6	26.7	1.6e-28	306
dm_shenzhen0915	Scaffold4	Dysgonomonas mossii strain Shenzhen WH 0221	VFG000925(gb|NP_752606)	Enterobactin (VF0228)	Iron uptake: the siderophore enterobactin imported through the FepA receptor and the FepBCDG system	Escherichia coli CFT073	Nonspecific virulence factor	Iron uptake system	32.4	74.9	9.7e-36	365
dm_shenzhen2010	Scaffold11	Dysgonomonas mossii strain Shenzhen WH 0221	VFG001826(gb|NP_217099)	RelA (VF0287)	Associated with stationary phase adaptation and long-term survival	Mycobacterium tuberculosis H37Rv	Regulation of virulence-associated genes	Regulation	32.3	90.5	2.2e-93	865
dm_shenzhen2322	Scaffold13	Dysgonomonas mossii strain Shenzhen WH 0221	VFG012509(gb|NP_753167)	Salmochelin siderophore (CVF456)	-	Escherichia coli CFT073	Nonspecific virulence factor	Iron uptake system	32.3	88.6	5.6e-25	271
dm_shenzhen0298	Scaffold1	Dysgonomonas mossii strain Shenzhen WH 0221	VFG005776(gb|NP_687685)	Beta-hemolysin/cytolysin (CVF171)	-	Streptococcus agalactiae 2603V/R	Offensive virulence factors	Toxin	31.9	99	3e-36	369
dm_shenzhen0844	Scaffold4	Dysgonomonas mossii strain Shenzhen WH 0221	VFG045531(gb|YP_095688)	Dot/Icm (VF0156)	Allows survival and growth in macrophages, prevent phagosome acidification and lysosome fusion, essential for induction of apoptosis in human macrophages	Legionella pneumophila subsp. pneumophila str. Philadelphia 1	Offensive virulence factors	Secretion system	31.9	98.2	3.7e-47	464
dm_shenzhen1088	Scaffold5	Dysgonomonas mossii strain Shenzhen WH 0221	VFG038775(gb|YP_857338)	Polar flagella (CVF786)	Necessary for motility, adhesion and invasion.Glycosylation of the flagellin may play a role in provoking a proinflammatory response;	Aeromonas hydrophila subsp. hydrophila ATCC 7966	Offensive virulence factors	Adherence	31.9	42.3	6.9e-12	159
dm_shenzhen2302	Scaffold13	Dysgonomonas mossii strain Shenzhen WH 0221	VFG037720(gb|YP_001847164)	AdeFGH efflux pump (VF0504)	Play a potential role in the synthesis and transport of autoinducer molecules during biofilm formation	Acinetobacter baumannii ACICU	-	-	31.9	99.7	6.7e-141	1276
dm_shenzhen0550	Scaffold2	Dysgonomonas mossii strain Shenzhen WH 0221	VFG047401(gb|YP_169301.1)	FupA (VF0550)	High-affinity iron transport Protein involved in ferrous iron acquisition	Francisella tularensis subsp. tularensis SCHU S4	Nonspecific virulence factor	Iron uptake system	31.8	85.5	9.8e-90	834
dm_shenzhen2506	Scaffold15	Dysgonomonas mossii strain Shenzhen WH 0221	VFG046747(gb|YP_169805.1)	Capsule (VF0543)	Providing a stealth shield that prevents the host immune system from detecting this potent pathogen;	Francisella tularensis subsp. tularensis SCHU S4	-	-	31.8	73.2	4.5e-27	290
dm_shenzhen0859	Scaffold4	Dysgonomonas mossii strain Shenzhen WH 0221	VFG000925(gb|NP_752606)	Enterobactin (VF0228)	Iron uptake: the siderophore enterobactin imported through the FepA receptor and the FepBCDG system	Escherichia coli CFT073	Nonspecific virulence factor	Iron uptake system	31.7	71.7	1.3e-35	364
dm_shenzhen2111	Scaffold12	Dysgonomonas mossii strain Shenzhen WH 0221	VFG037118(gb|NP_273782)	RecN (VF0457)	Recombinational repair protein that protects against ROS and non-oxidative killing by neutrophils	Neisseria meningitidis MC58	Defensive virulence factors	Stress protein	31.7	99.3	9.9e-78	729
dm_shenzhen1548	Scaffold8	Dysgonomonas mossii strain Shenzhen WH 0221	VFG049018(gb|YP_002920501.1)	RcsAB (VF0571)	RcsB combined with the unstable auxiliary regulator RcsA to bind to an RcsAB box in the promoter region to upregulate the cps genes expression	Klebsiella pneumoniae subsp. pneumoniae NTUH-K2044	Regulation of virulence-associated genes	Regulation	31.6	33.6	2.4e-06	111
dm_shenzhen1524	Scaffold7	Dysgonomonas mossii strain Shenzhen WH 0221	VFG047149(gb|YP_170396.1)	LPS (VF0542)	A key virulence factor does not signal through, and is not an agonist of, toll like receptor 4 (TLR-4) and has little endotoxic activity	Francisella tularensis subsp. tularensis SCHU S4	-	-	31.5	96.5	1.8e-31	328
dm_shenzhen2832	Scaffold20	Dysgonomonas mossii strain Shenzhen WH 0221	VFG007568(gb|NP_231697)	Flagella (VF0519)	Contributes to the virulence of pathogenic Vibrio through adhesion or biofilm formation;	Vibrio cholerae O1 biovar El Tor str. N16961	-	-	31.5	9	1.5e-13	179
dm_shenzhen1014	Scaffold5	Dysgonomonas mossii strain Shenzhen WH 0221	VFG046747(gb|YP_169805.1)	Capsule (VF0543)	Providing a stealth shield that prevents the host immune system from detecting this potent pathogen;	Francisella tularensis subsp. tularensis SCHU S4	-	-	31.4	34.2	1.1e-09	140
dm_shenzhen1972	Scaffold11	Dysgonomonas mossii strain Shenzhen WH 0221	VFG000907(gb|NP_755448)	alpha-Hemolysin (VF0225)	Cytotoxic to many types of cells: erythrocytes, granulocytes, monocytes, endothelial cells and renal epithelial cells; stimulating the release of IL-1<beta> and TNF	Escherichia coli CFT073	Offensive virulence factors	Toxin	31.4	83.5	4.2e-22	246
dm_shenzhen0239	Scaffold1	Dysgonomonas mossii strain Shenzhen WH 0221	VFG037010(gb|NP_274717)	MtrCDE (VF0451)	A tripartite multidrug efflux pump essential for resistance to <beta>-lactams (penicillin G and nafcillin), macrolides (erythromycin), and host-derived compounds (peptide LL-37 and progesterone and essential for growth of gonococci in the lower genital tract of experimentally infected female mice	Neisseria meningitidis MC58	-	-	31.3	99.6	2e-55	536
dm_shenzhen2496	Scaffold15	Dysgonomonas mossii strain Shenzhen WH 0221	VFG043373(gb|NP_207190)	Pse5Ac7Ac (AI150)	-	Helicobacter pylori 26695	-	-	31.3	33.4	1.9e-16	199
dm_shenzhen1283	Scaffold6	Dysgonomonas mossii strain Shenzhen WH 0221	VFG001857(gb|YP_094782)	IraAB (VF0293)	IraA, a methyltransferase, is critical for virulence; IraB, a homologue of di- and tri-peptide transporters, may involve in a novel method of iron acquisition which may utilize iron-loaded peptides	Legionella pneumophila subsp. pneumophila str. Philadelphia 1	Nonspecific virulence factor	Iron uptake system	31.2	25.8	1.5e-15	193
dm_shenzhen2487	Scaffold15	Dysgonomonas mossii strain Shenzhen WH 0221	VFG000344(gb|NP_438273)	HitABC (VF0268)	hitABC(fbpABC) operon encodes a periplasmic-binding protein-dependent iron transport system necessary for the utilization of iron bound to transferrin or iron chelates	Haemophilus influenzae Rd KW20	Nonspecific virulence factor	Iron uptake system	31.2	75.8	2.3e-32	336
dm_shenzhen0612	Scaffold3	Dysgonomonas mossii strain Shenzhen WH 0221	VFG009810(gb|NP_215272)	PhoP/R (CVF331)	-	Mycobacterium tuberculosis H37Rv	Regulation of virulence-associated genes	Regulation	31.1	36.3	7.4e-20	230
dm_shenzhen0787	Scaffold3	Dysgonomonas mossii strain Shenzhen WH 0221	VFG011389(gb|NP_539503)	LPS (CVF383)	Plays a role in entry and early survival inside macrophages.Resistance to innate-immunity anti-bacterial responses.A modulator of the immune response;	Brucella melitensis bv. 1 str. 16M	-	-	31.1	63.3	1.7e-35	364
dm_shenzhen0953	Scaffold4	Dysgonomonas mossii strain Shenzhen WH 0221	VFG007023(gb|NP_231091)	RTX toxin (CVF263)	-	Vibrio cholerae O1 biovar El Tor str. N16961	Offensive virulence factors	Toxin	31.1	32.7	6.9e-20	230
dm_shenzhen1165	Scaffold5	Dysgonomonas mossii strain Shenzhen WH 0221	VFG000935(gb|NP_753164)	IroN (VF0230)	Catecholate siderophore receptor, mediates utilization of the siderophore enterobactin	Escherichia coli CFT073	Nonspecific virulence factor	Iron uptake system	31.1	24.3	1.3e-09	142
dm_shenzhen1417	Scaffold7	Dysgonomonas mossii strain Shenzhen WH 0221	VFG016058(gb|NP_251114)	pyoverdine (IA001)	Effective at acquiring iron from transferrin and lactoferrin.Cytotoxic due to its ability to stimulating the production of reactive oxygen species;	Pseudomonas aeruginosa PAO1	Nonspecific virulence factor	Iron uptake system	31.1	30.7	2.8e-16	199
dm_shenzhen0401	Scaffold2	Dysgonomonas mossii strain Shenzhen WH 0221	VFG045531(gb|YP_095688)	Dot/Icm (VF0156)	Allows survival and growth in macrophages, prevent phagosome acidification and lysosome fusion, essential for induction of apoptosis in human macrophages	Legionella pneumophila subsp. pneumophila str. Philadelphia 1	Offensive virulence factors	Secretion system	31	98.2	1.2e-45	451
dm_shenzhen2152	Scaffold12	Dysgonomonas mossii strain Shenzhen WH 0221	VFG048896(gb|YP_002920359.1)	Capsule (VF0560)	Assisting in evading the host immune system by protecting bacteria from opsonophagocytosis and serum killing	Klebsiella pneumoniae subsp. pneumoniae NTUH-K2044	Defensive virulence factors	Antiphagocytosis	30.9	53.7	1.1e-08	130
dm_shenzhen2431	Scaffold14	Dysgonomonas mossii strain Shenzhen WH 0221	VFG015983(gb|NP_251083)	pyoverdine (IA001)	Effective at acquiring iron from transferrin and lactoferrin.Cytotoxic due to its ability to stimulating the production of reactive oxygen species;	Pseudomonas aeruginosa PAO1	Nonspecific virulence factor	Iron uptake system	30.9	42.2	3.2e-29	311
dm_shenzhen0455	Scaffold2	Dysgonomonas mossii strain Shenzhen WH 0221	VFG001267(gb|NP_252913)	Pyochelin (VF0095)	Effective at promoting iron uptake in P. aeruginosa; catalyzes the formation of tissue-damaging free radicals; pyochelin also binds other transition metals (e.g. Mo(IV), Co(II)) with appreciable affinity and is implicated in the delivery of both Co(II) and Mo(IV) to P. aeruginosa cells	Pseudomonas aeruginosa PAO1	Nonspecific virulence factor	Iron uptake system	30.8	30.3	3.3e-09	138
dm_shenzhen1362	Scaffold7	Dysgonomonas mossii strain Shenzhen WH 0221	VFG043391(gb|NP_208374)	Pse5Ac7Ac (AI150)	-	Helicobacter pylori 26695	-	-	30.8	88.6	4e-35	360
dm_shenzhen1419	Scaffold7	Dysgonomonas mossii strain Shenzhen WH 0221	VFG013248(gb|NP_438233)	LOS (CVF494)	Major immunogen.LOS phosphorylcholine (ChoP) may influence invasion via interaction with PAF receptor and stimulates of inflammatory signals.LPS phase variation is characterized by the spontaneous loss and gain of oligosaccharide structures present in the outer core. the phase variable expression of LPS biosynthesis genes promotes evasion of antigen-specific host immune defences and allow coloniz…	Haemophilus influenzae Rd KW20	-	-	30.8	99.1	1.6e-67	641
dm_shenzhen2512	Scaffold15	Dysgonomonas mossii strain Shenzhen WH 0221	VFG000917(gb|NP_756170)	Chu (VF0227)	Iron uptake: the ability to use heme and/or hemoglobin might be especially advantageous to pathogenic bacteria. These pathogens often secrete cytotoxins, which gain access to the intracellular heme reservoir besides initiating tissue invasion. Cytotoxin production coupled with the capability to utilize heme and/or hemoglobin could serve as an effective iron acquisition strategy during the progres…	Escherichia coli CFT073	Nonspecific virulence factor	Iron uptake system	30.6	16.7	5.7e-09	137
dm_shenzhen1148	Scaffold5	Dysgonomonas mossii strain Shenzhen WH 0221	VFG001965(gb|NP_282578)	Capsule (VF0323)	Play an important role in bacterial survival and persistence in the environment and evasion of host immune response.The presence of heptose residues in the capsule may be important for virulence. Heptose residues found in some cell surface-located glycoconjugates are required for adhesion;	Campylobacter jejuni subsp. jejuni NCTC 11168	Offensive virulence factors;Defensive virulence factors	Adherence;Phase variation	30.4	84.8	1.8e-29	311
dm_shenzhen0155	Scaffold1	Dysgonomonas mossii strain Shenzhen WH 0221	VFG000344(gb|NP_438273)	HitABC (VF0268)	hitABC(fbpABC) operon encodes a periplasmic-binding protein-dependent iron transport system necessary for the utilization of iron bound to transferrin or iron chelates	Haemophilus influenzae Rd KW20	Nonspecific virulence factor	Iron uptake system	30.3	88.7	5.5e-22	245
dm_shenzhen0858	Scaffold4	Dysgonomonas mossii strain Shenzhen WH 0221	VFG048468(gb|YP_002918373.1)	Ent (VF0562)	May be necessary for penetration to deeper tissues	Klebsiella pneumoniae subsp. pneumoniae NTUH-K2044	Nonspecific virulence factor	Iron uptake system	30	90.7	3e-24	266
dm_shenzhen2283	Scaffold13	Dysgonomonas mossii strain Shenzhen WH 0221	VFG046763(gb|YP_169806.1)	Capsule (VF0543)	Providing a stealth shield that prevents the host immune system from detecting this potent pathogen;	Francisella tularensis subsp. tularensis SCHU S4	-	-	30	30.5	6.5e-06	108
dm_shenzhen2592	Scaffold16	Dysgonomonas mossii strain Shenzhen WH 0221	VFG000574(gb|NP_462662)	MgtBC (VF0106)	MgtA and MgtB are not required for intracellular survival or for virulence, MgtC is essential for both functions	Salmonella enterica subsp. enterica serovar Typhimurium str. LT2	Nonspecific virulence factor	Magnesium uptake system	30	17.4	4.2e-09	138
dm_shenzhen1628	Scaffold8	Dysgonomonas mossii strain Shenzhen WH 0221	VFG000344(gb|NP_438273)	HitABC (VF0268)	hitABC(fbpABC) operon encodes a periplasmic-binding protein-dependent iron transport system necessary for the utilization of iron bound to transferrin or iron chelates	Haemophilus influenzae Rd KW20	Nonspecific virulence factor	Iron uptake system	29.9	90.1	9.6e-24	260
dm_shenzhen1784	Scaffold9	Dysgonomonas mossii strain Shenzhen WH 0221	VFG000917(gb|NP_756170)	Chu (VF0227)	Iron uptake: the ability to use heme and/or hemoglobin might be especially advantageous to pathogenic bacteria. These pathogens often secrete cytotoxins, which gain access to the intracellular heme reservoir besides initiating tissue invasion. Cytotoxin production coupled with the capability to utilize heme and/or hemoglobin could serve as an effective iron acquisition strategy during the progres…	Escherichia coli CFT073	Nonspecific virulence factor	Iron uptake system	29.9	13.6	5e-06	112
dm_shenzhen3062	Scaffold26	Dysgonomonas mossii strain Shenzhen WH 0221	VFG001444(gb|AAG10151)	AslA (VF0238)	Contributes to brain microvascular endothelial cells (BMECs) invasion	Escherichia coli O18:K1:H7 str. RS218	Offensive virulence factors	Invasion	29.9	82.3	1.2e-36	374
dm_shenzhen0808	Scaffold4	Dysgonomonas mossii strain Shenzhen WH 0221	VFG000925(gb|NP_752606)	Enterobactin (VF0228)	Iron uptake: the siderophore enterobactin imported through the FepA receptor and the FepBCDG system	Escherichia coli CFT073	Nonspecific virulence factor	Iron uptake system	29.7	78.5	8.9e-21	235
dm_shenzhen2406	Scaffold14	Dysgonomonas mossii strain Shenzhen WH 0221	VFG046628(gb|YP_169797.1)	Capsule (VF0543)	Providing a stealth shield that prevents the host immune system from detecting this potent pathogen;	Francisella tularensis subsp. tularensis SCHU S4	-	-	29.7	96.7	2e-47	467
dm_shenzhen0830	Scaffold4	Dysgonomonas mossii strain Shenzhen WH 0221	VFG000344(gb|NP_438273)	HitABC (VF0268)	hitABC(fbpABC) operon encodes a periplasmic-binding protein-dependent iron transport system necessary for the utilization of iron bound to transferrin or iron chelates	Haemophilus influenzae Rd KW20	Nonspecific virulence factor	Iron uptake system	29.6	96.1	2.2e-23	257
dm_shenzhen2825	Scaffold20	Dysgonomonas mossii strain Shenzhen WH 0221	VFG000344(gb|NP_438273)	HitABC (VF0268)	hitABC(fbpABC) operon encodes a periplasmic-binding protein-dependent iron transport system necessary for the utilization of iron bound to transferrin or iron chelates	Haemophilus influenzae Rd KW20	Nonspecific virulence factor	Iron uptake system	29.6	91.5	6.4e-27	288
dm_shenzhen0181	Scaffold1	Dysgonomonas mossii strain Shenzhen WH 0221	VFG047495(gb|YP_169929.1)	Biotin synthesis (VF0552)	Critical for rapid phagosomal escape. Sequestration of biotin could restrict Francisella to the phagosome, blocking their escape and preventing them from reaching their replicative niche in the cytoplasm	Francisella tularensis subsp. tularensis SCHU S4	-	-	29.5	86.4	4.6e-45	446
dm_shenzhen1138	Scaffold5	Dysgonomonas mossii strain Shenzhen WH 0221	VFG000121(gb|NP_249453)	Alginate (VF0091)	Allows the bacteria form biofilm; contributes to the persistence of the bacteria in the CF lung: act as an adhesin, preventing the bacteria from being expelled from the lung, and alginate slime layer makes it more difficult for phagocytes to ingest and kill the bacteria	Pseudomonas aeruginosa PAO1	Defensive virulence factors;Defensive virulence factors	Antiphagocytosis;Serum resistance	29.4	97.8	1.9e-17	205
dm_shenzhen0609	Scaffold3	Dysgonomonas mossii strain Shenzhen WH 0221	VFG000344(gb|NP_438273)	HitABC (VF0268)	hitABC(fbpABC) operon encodes a periplasmic-binding protein-dependent iron transport system necessary for the utilization of iron bound to transferrin or iron chelates	Haemophilus influenzae Rd KW20	Nonspecific virulence factor	Iron uptake system	29.3	98	3.9e-26	281
dm_shenzhen2119	Scaffold12	Dysgonomonas mossii strain Shenzhen WH 0221	VFG049029(gb|YP_002920342.1)	LPS (VF0561)	Resistant to serum complement.Also play a role in protecting bacteria from antimicrobial peptides, including polymyxin antibiotics;	Klebsiella pneumoniae subsp. pneumoniae NTUH-K2044	Defensive virulence factors	Serum resistance	29.3	29.1	5.6e-09	134
dm_shenzhen2279	Scaffold13	Dysgonomonas mossii strain Shenzhen WH 0221	VFG011409(gb|NP_539752)	LPS (CVF383)	Plays a role in entry and early survival inside macrophages.Resistance to innate-immunity anti-bacterial responses.A modulator of the immune response;	Brucella melitensis bv. 1 str. 16M	-	-	29.3	95.8	4.9e-36	368
dm_shenzhen0228	Scaffold1	Dysgonomonas mossii strain Shenzhen WH 0221	VFG013248(gb|NP_438233)	LOS (CVF494)	Major immunogen.LOS phosphorylcholine (ChoP) may influence invasion via interaction with PAF receptor and stimulates of inflammatory signals.LPS phase variation is characterized by the spontaneous loss and gain of oligosaccharide structures present in the outer core. the phase variable expression of LPS biosynthesis genes promotes evasion of antigen-specific host immune defences and allow coloniz…	Haemophilus influenzae Rd KW20	-	-	29.2	41.6	7.8e-14	178
dm_shenzhen0952	Scaffold4	Dysgonomonas mossii strain Shenzhen WH 0221	VFG001267(gb|NP_252913)	Pyochelin (VF0095)	Effective at promoting iron uptake in P. aeruginosa; catalyzes the formation of tissue-damaging free radicals; pyochelin also binds other transition metals (e.g. Mo(IV), Co(II)) with appreciable affinity and is implicated in the delivery of both Co(II) and Mo(IV) to P. aeruginosa cells	Pseudomonas aeruginosa PAO1	Nonspecific virulence factor	Iron uptake system	29.2	37	4.2e-12	163
dm_shenzhen2262	Scaffold13	Dysgonomonas mossii strain Shenzhen WH 0221	VFG046732(gb|YP_169804.1)	Capsule (VF0543)	Providing a stealth shield that prevents the host immune system from detecting this potent pathogen;	Francisella tularensis subsp. tularensis SCHU S4	-	-	29.1	67.8	8.2e-18	210
dm_shenzhen1967	Scaffold11	Dysgonomonas mossii strain Shenzhen WH 0221	VFG000574(gb|NP_462662)	MgtBC (VF0106)	MgtA and MgtB are not required for intracellular survival or for virulence, MgtC is essential for both functions	Salmonella enterica subsp. enterica serovar Typhimurium str. LT2	Nonspecific virulence factor	Magnesium uptake system	29	17.7	2.8e-07	122
dm_shenzhen2296	Scaffold13	Dysgonomonas mossii strain Shenzhen WH 0221	VFG047176(gb|YP_170398.1)	LPS (VF0542)	A key virulence factor does not signal through, and is not an agonist of, toll like receptor 4 (TLR-4) and has little endotoxic activity	Francisella tularensis subsp. tularensis SCHU S4	-	-	29	97.9	6.8e-38	384
dm_shenzhen2650	Scaffold17	Dysgonomonas mossii strain Shenzhen WH 0221	VFG001969(gb|NP_282582)	Capsule (VF0323)	Play an important role in bacterial survival and persistence in the environment and evasion of host immune response.The presence of heptose residues in the capsule may be important for virulence. Heptose residues found in some cell surface-located glycoconjugates are required for adhesion;	Campylobacter jejuni subsp. jejuni NCTC 11168	Offensive virulence factors;Defensive virulence factors	Adherence;Phase variation	29	87.5	7.7e-41	410
dm_shenzhen0914	Scaffold4	Dysgonomonas mossii strain Shenzhen WH 0221	VFG000926(gb|NP_752608)	Enterobactin (VF0228)	Iron uptake: the siderophore enterobactin imported through the FepA receptor and the FepBCDG system	Escherichia coli CFT073	Nonspecific virulence factor	Iron uptake system	28.9	93.9	3.9e-24	265
dm_shenzhen2436	Scaffold14	Dysgonomonas mossii strain Shenzhen WH 0221	VFG001386(gb|NP_215271)	PhoP (VF0286)	Senses Mg2+ starvation, controls expression of genes involved in surface remodeling and adaptation to intracellular growth	Mycobacterium tuberculosis H37Rv	Regulation of virulence-associated genes	Regulation	28.9	94.5	1.1e-25	277
dm_shenzhen2626	Scaffold17	Dysgonomonas mossii strain Shenzhen WH 0221	VFG043340(gb|YP_095783)	polar flagella (AI149)	-	Legionella pneumophila subsp. pneumophila str. Philadelphia 1	-	-	28.9	63.4	1.1e-33	349
dm_shenzhen0312	Scaffold1	Dysgonomonas mossii strain Shenzhen WH 0221	VFG001386(gb|NP_215271)	PhoP (VF0286)	Senses Mg2+ starvation, controls expression of genes involved in surface remodeling and adaptation to intracellular growth	Mycobacterium tuberculosis H37Rv	Regulation of virulence-associated genes	Regulation	28.8	9.9	3.9e-14	184
dm_shenzhen2768	Scaffold19	Dysgonomonas mossii strain Shenzhen WH 0221	VFG037386(gb|YP_001847242)	Acinetobactin (VF0467)	High-affinity catechol-hydroxamate siderophore competing with host cells for iron	Acinetobacter baumannii ACICU	Nonspecific virulence factor	Iron uptake system	28.7	91.4	2.3e-21	240
dm_shenzhen1911	Scaffold10	Dysgonomonas mossii strain Shenzhen WH 0221	VFG007568(gb|NP_231697)	Flagella (VF0519)	Contributes to the virulence of pathogenic Vibrio through adhesion or biofilm formation;	Vibrio cholerae O1 biovar El Tor str. N16961	-	-	28.6	8.7	1.1e-08	137
dm_shenzhen2494	Scaffold15	Dysgonomonas mossii strain Shenzhen WH 0221	VFG009810(gb|NP_215272)	PhoP/R (CVF331)	-	Mycobacterium tuberculosis H37Rv	Regulation of virulence-associated genes	Regulation	28.6	25.7	1.9e-17	211
dm_shenzhen0702	Scaffold3	Dysgonomonas mossii strain Shenzhen WH 0221	VFG000574(gb|NP_462662)	MgtBC (VF0106)	MgtA and MgtB are not required for intracellular survival or for virulence, MgtC is essential for both functions	Salmonella enterica subsp. enterica serovar Typhimurium str. LT2	Nonspecific virulence factor	Magnesium uptake system	28.5	51.8	6e-38	388
dm_shenzhen2263	Scaffold13	Dysgonomonas mossii strain Shenzhen WH 0221	VFG046732(gb|YP_169804.1)	Capsule (VF0543)	Providing a stealth shield that prevents the host immune system from detecting this potent pathogen;	Francisella tularensis subsp. tularensis SCHU S4	-	-	28.2	97.5	9.4e-24	261
dm_shenzhen2633	Scaffold17	Dysgonomonas mossii strain Shenzhen WH 0221	VFG001254(gb|NP_249795)	Flagella (VF0273)	Swimming motility.Play a role in biofilm formation and other pathogenic adaptations;	Pseudomonas aeruginosa PAO1	Offensive virulence factors	Adherence	28	77.2	1.5e-32	339
dm_shenzhen0507	Scaffold2	Dysgonomonas mossii strain Shenzhen WH 0221	VFG002219(gb|NP_540754)	CbetaG (VF0366)	Brucella cyclic <beta>-1,2-glucan could interfere with the maturation of the bacterial vacuole by disrupting cholesterol-rich lipid rafts present on phagosomal membranes and consequently prevent the Brucella containing vacuole (BCV) to fusion with lysosomes, and allowing Brucella to reach an endoplasmic reticulum-derived vacuole permissive for bacterial replication	Brucella melitensis bv. 1 str. 16M	-	-	27.9	95.2	7.4e-90	835
dm_shenzhen1781	Scaffold9	Dysgonomonas mossii strain Shenzhen WH 0221	VFG048409(gb|YP_002918380.1)	Ent (VF0562)	May be necessary for penetration to deeper tissues	Klebsiella pneumoniae subsp. pneumoniae NTUH-K2044	Nonspecific virulence factor	Iron uptake system	27.9	94	4.6e-22	246
dm_shenzhen0652	Scaffold3	Dysgonomonas mossii strain Shenzhen WH 0221	VFG044334(gb|YP_002920266)	Sal (VF0563)	A major trigger of inflammation and bacterial dissemination induced during K. pneuminiae lung infection	Klebsiella pneumoniae subsp. pneumoniae NTUH-K2044	Nonspecific virulence factor	Iron uptake system	27.8	15	2.3e-06	116
dm_shenzhen1242	Scaffold6	Dysgonomonas mossii strain Shenzhen WH 0221	VFG002189(gb|NP_816140)	Capsule (VF0361)	Contributes to host immune evasion;	Enterococcus faecalis V583	Defensive virulence factors	Antiphagocytosis	27.8	93.9	1.6e-20	233
dm_shenzhen1531	Scaffold7	Dysgonomonas mossii strain Shenzhen WH 0221	VFG038916(gb|YP_855895)	The repeat in toxin (RTX) (CVF795)	-	Aeromonas hydrophila subsp. hydrophila ATCC 7966	-	-	27.7	73.2	7.3e-16	193
dm_shenzhen1868	Scaffold10	Dysgonomonas mossii strain Shenzhen WH 0221	VFG049148(gb|YP_006635474.1)	Colibactin (VF0573)	Inducing DNA damage;	Klebsiella pneumoniae subsp. pneumoniae 1084	Offensive virulence factors	Toxin	27.7	64	4.9e-21	239
dm_shenzhen1247	Scaffold6	Dysgonomonas mossii strain Shenzhen WH 0221	VFG001966(gb|NP_282579)	Capsule (VF0323)	Play an important role in bacterial survival and persistence in the environment and evasion of host immune response.The presence of heptose residues in the capsule may be important for virulence. Heptose residues found in some cell surface-located glycoconjugates are required for adhesion;	Campylobacter jejuni subsp. jejuni NCTC 11168	Offensive virulence factors;Defensive virulence factors	Adherence;Phase variation	27.6	73.2	1.7e-24	268
dm_shenzhen1091	Scaffold5	Dysgonomonas mossii strain Shenzhen WH 0221	VFG038840(gb|YP_008043465)	Polar flagella (VF0473)	Necessary for motility, adhesion and invasion; glycosylation of the flagellin may play a role in provoking a proinflammatory response	Aeromonas hydrophila ML09-119	Offensive virulence factors	Adherence	27.5	74.4	2.5e-20	231
dm_shenzhen2259	Scaffold13	Dysgonomonas mossii strain Shenzhen WH 0221	VFG047055(gb|YP_170389.1)	LPS (VF0542)	A key virulence factor does not signal through, and is not an agonist of, toll like receptor 4 (TLR-4) and has little endotoxic activity	Francisella tularensis subsp. tularensis SCHU S4	-	-	27.5	83.5	2e-18	215
dm_shenzhen2416	Scaffold14	Dysgonomonas mossii strain Shenzhen WH 0221	VFG001962(gb|NP_282575)	Capsule (VF0323)	Play an important role in bacterial survival and persistence in the environment and evasion of host immune response.The presence of heptose residues in the capsule may be important for virulence. Heptose residues found in some cell surface-located glycoconjugates are required for adhesion;	Campylobacter jejuni subsp. jejuni NCTC 11168	Offensive virulence factors;Defensive virulence factors	Adherence;Phase variation	27.5	50.2	7.2e-11	150
dm_shenzhen0788	Scaffold3	Dysgonomonas mossii strain Shenzhen WH 0221	VFG046887(gb|YP_169336.1)	LPS (CVF834)	-	Francisella tularensis subsp. mediasiatica FSC147	-	-	27.4	69.7	8.1e-14	175
dm_shenzhen0937	Scaffold4	Dysgonomonas mossii strain Shenzhen WH 0221	VFG040705(gb|YP_067664)	TlyC (VF0489)	Plays a role in phagosomal escape by rickettsiae	Rickettsia typhi str. Wilmington	-	-	27.3	50.6	7.1e-26	281
dm_shenzhen2146	Scaffold12	Dysgonomonas mossii strain Shenzhen WH 0221	VFG005767(gb|NP_687682)	Beta-hemolysin/cytolysin (CVF171)	-	Streptococcus agalactiae 2603V/R	Offensive virulence factors	Toxin	27.3	98.4	2.5e-17	205
dm_shenzhen2148	Scaffold12	Dysgonomonas mossii strain Shenzhen WH 0221	VFG000329(gb|NP_439689)	LOS (VF0044)	Major immunogen.LOS phosphorylcholine (ChoP) may influence invasion via interaction with PAF receptor and stimulates of inflammatory signals.LPS phase variation is characterized by the spontaneous loss and gain of oligosaccharide structures present in the outer core. the phase variable expression of LPS biosynthesis genes promotes evasion of antigen-specific host immune defences and allow coloniz…	Haemophilus influenzae Rd KW20	-	-	27.3	95.6	1.9e-18	215
dm_shenzhen0244	Scaffold1	Dysgonomonas mossii strain Shenzhen WH 0221	VFG046680(gb|YP_169800.1)	Capsule (VF0543)	Providing a stealth shield that prevents the host immune system from detecting this potent pathogen;	Francisella tularensis subsp. tularensis SCHU S4	-	-	27.2	34.4	7.6e-13	170
dm_shenzhen1857	Scaffold10	Dysgonomonas mossii strain Shenzhen WH 0221	VFG011850(gb|NP_281278)	Flagella (CVF397)	Penetrating the mucus barrier.Chemotaxis is also important for intestinal colonization.In the absence of a type III secretion system, the flagellar secretion apparatus appears to secrete several putative virulence proteins including FspA, FlaC and up to eight Cia proteins	Campylobacter jejuni subsp. jejuni NCTC 11168	-	-	27.2	69.5	2e-13	173
dm_shenzhen2247	Scaffold13	Dysgonomonas mossii strain Shenzhen WH 0221	VFG038694(gb|YP_855921)	Polar flagella (CVF786)	Necessary for motility, adhesion and invasion.Glycosylation of the flagellin may play a role in provoking a proinflammatory response;	Aeromonas hydrophila subsp. hydrophila ATCC 7966	Offensive virulence factors	Adherence	26.9	70.6	1e-09	140
dm_shenzhen2319	Scaffold13	Dysgonomonas mossii strain Shenzhen WH 0221	VFG000119(gb|NP_253948)	Alginate (VF0091)	Allows the bacteria form biofilm; contributes to the persistence of the bacteria in the CF lung: act as an adhesin, preventing the bacteria from being expelled from the lung, and alginate slime layer makes it more difficult for phagocytes to ingest and kill the bacteria	Pseudomonas aeruginosa PAO1	Defensive virulence factors;Defensive virulence factors	Antiphagocytosis;Serum resistance	26.9	86.7	2.5e-14	179
dm_shenzhen1655	Scaffold8	Dysgonomonas mossii strain Shenzhen WH 0221	VFG036956(gb|NP_273368)	FarAB (VF0450)	Mediates the resistance to antimicrobial long-chain fatty acids	Neisseria meningitidis MC58	-	-	26.8	89.6	2.2e-33	346
dm_shenzhen0262	Scaffold1	Dysgonomonas mossii strain Shenzhen WH 0221	VFG047431(gb|YP_169515.1)	Biotin synthesis (VF0552)	Critical for rapid phagosomal escape. Sequestration of biotin could restrict Francisella to the phagosome, blocking their escape and preventing them from reaching their replicative niche in the cytoplasm	Francisella tularensis subsp. tularensis SCHU S4	-	-	26.7	65.9	2.9e-13	170
dm_shenzhen0998	Scaffold5	Dysgonomonas mossii strain Shenzhen WH 0221	VFG007568(gb|NP_231697)	Flagella (VF0519)	Contributes to the virulence of pathogenic Vibrio through adhesion or biofilm formation;	Vibrio cholerae O1 biovar El Tor str. N16961	-	-	26.7	8.8	6e-09	139
dm_shenzhen0389	Scaffold2	Dysgonomonas mossii strain Shenzhen WH 0221	VFG037705(gb|YP_001847163)	AdeFGH efflux pump (VF0504)	Play a potential role in the synthesis and transport of autoinducer molecules during biofilm formation	Acinetobacter baumannii ACICU	-	-	26.6	94.1	1.1e-27	296
dm_shenzhen0200	Scaffold1	Dysgonomonas mossii strain Shenzhen WH 0221	VFG002176(gb|AAM75252)	Cytolysin (VF0356)	Capable of lysing erythrocytes, polymorphonuclear leukocytes and macrophages, as well as a broad range of gram-positive bacteria	Enterococcus faecalis str. MMH594	Offensive virulence factors	Toxin	26.4	72.4	5e-14	177
dm_shenzhen1650	Scaffold8	Dysgonomonas mossii strain Shenzhen WH 0221	VFG002176(gb|AAM75252)	Cytolysin (VF0356)	Capable of lysing erythrocytes, polymorphonuclear leukocytes and macrophages, as well as a broad range of gram-positive bacteria	Enterococcus faecalis str. MMH594	Offensive virulence factors	Toxin	26.3	42.8	1.8e-15	192
dm_shenzhen2770	Scaffold19	Dysgonomonas mossii strain Shenzhen WH 0221	VFG000841(gb|YP_325609)	Hemolysin (VF0207)	Cytotoxic to many types of cells: erythrocytes, granulocytes, monocytes, endothelial cells and renal epithelial cells; stimulating the release of IL-1<beta> and TNF	Escherichia coli O157:H7 str. EDL933	Offensive virulence factors	Toxin	26.3	75.9	1.5e-12	164
dm_shenzhen0153	Scaffold1	Dysgonomonas mossii strain Shenzhen WH 0221	VFG002278(gb|NP_561797)	mu-toxin (VF0389)	Hyaluronidases will facilitate the degradation of polysaccharides such as hyaluronic acid and chondroitin sulfate and help the organism to spread into deeper tissues. Hyaluronidase has been referred to as a spreading factor that decreases viscosity of ground substance in the connective tissue, and the variation in the C-terminal sequences of the hyaluronidases may represent their substrate.	Clostridium perfringens str. 13	Nonspecific virulence factor	Exoenzyme	26.2	19.2	3.4e-07	122
dm_shenzhen2590	Scaffold16	Dysgonomonas mossii strain Shenzhen WH 0221	VFG009810(gb|NP_215272)	PhoP/R (CVF331)	-	Mycobacterium tuberculosis H37Rv	Regulation of virulence-associated genes	Regulation	26.2	28.7	4.1e-17	208
dm_shenzhen0299	Scaffold1	Dysgonomonas mossii strain Shenzhen WH 0221	VFG002181(gb|NP_816132)	Capsule (VF0361)	Contributes to host immune evasion;	Enterococcus faecalis V583	Defensive virulence factors	Antiphagocytosis	26.1	87	1.1e-15	191
dm_shenzhen2303	Scaffold13	Dysgonomonas mossii strain Shenzhen WH 0221	VFG037705(gb|YP_001847163)	AdeFGH efflux pump (VF0504)	Play a potential role in the synthesis and transport of autoinducer molecules during biofilm formation	Acinetobacter baumannii ACICU	-	-	25.9	76.2	1.5e-21	243
dm_shenzhen2097	Scaffold12	Dysgonomonas mossii strain Shenzhen WH 0221	VFG005776(gb|NP_687685)	Beta-hemolysin/cytolysin (CVF171)	-	Streptococcus agalactiae 2603V/R	Offensive virulence factors	Toxin	25.8	37.6	3.2e-16	199
dm_shenzhen3052	Scaffold25	Dysgonomonas mossii strain Shenzhen WH 0221	VFG044333(gb|YP_002920253)	Ybt (VF0564)	The phenolate siderophore Ybt contributes to evasion of the activity of lipocalin2 in the lung ? a host factor which neutralizes enterobactin-based iron acquisition	Klebsiella pneumoniae subsp. pneumoniae NTUH-K2044	Nonspecific virulence factor	Iron uptake system	25.8	38.5	6.9e-13	171
dm_shenzhen0086	Scaffold1	Dysgonomonas mossii strain Shenzhen WH 0221	VFG000574(gb|NP_462662)	MgtBC (VF0106)	MgtA and MgtB are not required for intracellular survival or for virulence, MgtC is essential for both functions	Salmonella enterica subsp. enterica serovar Typhimurium str. LT2	Nonspecific virulence factor	Magnesium uptake system	25.6	25.5	1.5e-09	142
dm_shenzhen2261	Scaffold13	Dysgonomonas mossii strain Shenzhen WH 0221	VFG049029(gb|YP_002920342.1)	LPS (VF0561)	Resistant to serum complement.Also play a role in protecting bacteria from antimicrobial peptides, including polymyxin antibiotics;	Klebsiella pneumoniae subsp. pneumoniae NTUH-K2044	Defensive virulence factors	Serum resistance	25.6	80.5	3.8e-11	152
dm_shenzhen0803	Scaffold4	Dysgonomonas mossii strain Shenzhen WH 0221	VFG044197(gb|YP_169103)	Rhizoferrin (VF0551)	Siderophore-mediated Iron acquisition	Francisella tularensis subsp. tularensis SCHU S4	Nonspecific virulence factor	Iron uptake system	25.4	45.4	5.5e-08	128
dm_shenzhen1934	Scaffold10	Dysgonomonas mossii strain Shenzhen WH 0221	VFG000119(gb|NP_253948)	Alginate (VF0091)	Allows the bacteria form biofilm; contributes to the persistence of the bacteria in the CF lung: act as an adhesin, preventing the bacteria from being expelled from the lung, and alginate slime layer makes it more difficult for phagocytes to ingest and kill the bacteria	Pseudomonas aeruginosa PAO1	Defensive virulence factors;Defensive virulence factors	Antiphagocytosis;Serum resistance	25.4	90.4	2.5e-17	205
dm_shenzhen0073	Scaffold1	Dysgonomonas mossii strain Shenzhen WH 0221	VFG047055(gb|YP_170389.1)	LPS (VF0542)	A key virulence factor does not signal through, and is not an agonist of, toll like receptor 4 (TLR-4) and has little endotoxic activity	Francisella tularensis subsp. tularensis SCHU S4	-	-	25.1	35.5	2.2e-09	139
dm_shenzhen0572	Scaffold2	Dysgonomonas mossii strain Shenzhen WH 0221	VFG013496(gb|NP_439840)	LOS (CVF494)	Major immunogen.LOS phosphorylcholine (ChoP) may influence invasion via interaction with PAF receptor and stimulates of inflammatory signals.LPS phase variation is characterized by the spontaneous loss and gain of oligosaccharide structures present in the outer core. the phase variable expression of LPS biosynthesis genes promotes evasion of antigen-specific host immune defences and allow coloniz…	Haemophilus influenzae Rd KW20	-	-	25	44.1	3.7e-09	136
dm_shenzhen1787	Scaffold9	Dysgonomonas mossii strain Shenzhen WH 0221	VFG043390(gb|NP_208373)	Pse5Ac7Ac (AI150)	-	Helicobacter pylori 26695	-	-	24.7	96.7	1.1e-15	191
dm_shenzhen2543	Scaffold15	Dysgonomonas mossii strain Shenzhen WH 0221	VFG000121(gb|NP_249453)	Alginate (VF0091)	Allows the bacteria form biofilm; contributes to the persistence of the bacteria in the CF lung: act as an adhesin, preventing the bacteria from being expelled from the lung, and alginate slime layer makes it more difficult for phagocytes to ingest and kill the bacteria	Pseudomonas aeruginosa PAO1	Defensive virulence factors;Defensive virulence factors	Antiphagocytosis;Serum resistance	24.5	94	3.6e-08	125
dm_shenzhen0425	Scaffold2	Dysgonomonas mossii strain Shenzhen WH 0221	VFG044334(gb|YP_002920266)	Sal (VF0563)	A major trigger of inflammation and bacterial dissemination induced during K. pneuminiae lung infection	Klebsiella pneumoniae subsp. pneumoniae NTUH-K2044	Nonspecific virulence factor	Iron uptake system	24.4	23.8	9.1e-09	135
dm_shenzhen1793	Scaffold9	Dysgonomonas mossii strain Shenzhen WH 0221	VFG007023(gb|NP_231091)	RTX toxin (CVF263)	-	Vibrio cholerae O1 biovar El Tor str. N16961	Offensive virulence factors	Toxin	24.4	70	3.8e-15	187
dm_shenzhen2320	Scaffold13	Dysgonomonas mossii strain Shenzhen WH 0221	VFG000120(gb|NP_253949)	Alginate (VF0091)	Allows the bacteria form biofilm; contributes to the persistence of the bacteria in the CF lung: act as an adhesin, preventing the bacteria from being expelled from the lung, and alginate slime layer makes it more difficult for phagocytes to ingest and kill the bacteria	Pseudomonas aeruginosa PAO1	Defensive virulence factors;Defensive virulence factors	Antiphagocytosis;Serum resistance	24.3	93.9	1.7e-14	182
dm_shenzhen0638	Scaffold3	Dysgonomonas mossii strain Shenzhen WH 0221	VFG044333(gb|YP_002920253)	Ybt (VF0564)	The phenolate siderophore Ybt contributes to evasion of the activity of lipocalin2 in the lung ? a host factor which neutralizes enterobactin-based iron acquisition	Klebsiella pneumoniae subsp. pneumoniae NTUH-K2044	Nonspecific virulence factor	Iron uptake system	24.1	94.3	3.2e-33	346
dm_shenzhen0846	Scaffold4	Dysgonomonas mossii strain Shenzhen WH 0221	VFG038234(gb|YP_001845365)	BfmRS (VF0463)	Controls biofilm formation and cellular morphology; participates in cell adhesion, resistance to serum killing and antibiotic susceptibility	Acinetobacter baumannii ACICU	Regulation of virulence-associated genes	Regulation	24.1	64.7	3.2e-18	215
dm_shenzhen0283	Scaffold1	Dysgonomonas mossii strain Shenzhen WH 0221	VFG036974(gb|NP_274719)	MtrCDE (VF0451)	A tripartite multidrug efflux pump essential for resistance to <beta>-lactams (penicillin G and nafcillin), macrolides (erythromycin), and host-derived compounds (peptide LL-37 and progesterone and essential for growth of gonococci in the lower genital tract of experimentally infected female mice	Neisseria meningitidis MC58	-	-	24	74	8.6e-10	142
dm_shenzhen1635	Scaffold8	Dysgonomonas mossii strain Shenzhen WH 0221	VFG001213(gb|NP_253236)	Type IV pili (VF0082)	Attaches to host cells, but not to mucin, causing a twitching motility that allows the bacteria to move along the cell surface; biofilm formation	Pseudomonas aeruginosa PAO1	Offensive virulence factors	Adherence	24	77.8	7.9e-14	177
dm_shenzhen1285	Scaffold6	Dysgonomonas mossii strain Shenzhen WH 0221	VFG043396(gb|YP_002344093)	Pse5Ac7Ac, Pse5Ac7Am, Pse8OAc, Pse5Am7AcGlnAc (AI151)	-	Campylobacter jejuni subsp. jejuni NCTC 11168	-	-	23.8	95.3	2.2e-25	277
dm_shenzhen1978	Scaffold11	Dysgonomonas mossii strain Shenzhen WH 0221	VFG001213(gb|NP_253236)	Type IV pili (VF0082)	Attaches to host cells, but not to mucin, causing a twitching motility that allows the bacteria to move along the cell surface; biofilm formation	Pseudomonas aeruginosa PAO1	Offensive virulence factors	Adherence	23.2	52.2	1.1e-11	158
dm_shenzhen0540	Scaffold2	Dysgonomonas mossii strain Shenzhen WH 0221	VFG037386(gb|YP_001847242)	Acinetobactin (VF0467)	High-affinity catechol-hydroxamate siderophore competing with host cells for iron	Acinetobacter baumannii ACICU	Nonspecific virulence factor	Iron uptake system	23.1	42.8	2.8e-08	130
dm_shenzhen0849	Scaffold4	Dysgonomonas mossii strain Shenzhen WH 0221	VFG049144(gb|YP_002918165.1)	AcrAB (VF0568)	May mediate resistance against host-derived antimicrobial peptides; associated with antibiotic resistance	Klebsiella pneumoniae subsp. pneumoniae NTUH-K2044	-	-	23.1	98.4	8.1e-49	482
dm_shenzhen0948	Scaffold4	Dysgonomonas mossii strain Shenzhen WH 0221	VFG000344(gb|NP_438273)	HitABC (VF0268)	hitABC(fbpABC) operon encodes a periplasmic-binding protein-dependent iron transport system necessary for the utilization of iron bound to transferrin or iron chelates	Haemophilus influenzae Rd KW20	Nonspecific virulence factor	Iron uptake system	23	71.1	6.9e-14	176
dm_shenzhen0332	Scaffold2	Dysgonomonas mossii strain Shenzhen WH 0221	VFG002284(gb|NP_561469)	sialidase (VF0391)	Sialidase cleaves terminal sialic acid residues from carbohydrate polymers such as glycoproteins, gangliosides, and other sialoglycoconjugates found throughout the body, making them available as nutrients to sialidase-producing bacteria.; may increase bacterial attachment or toxin binding to host cells	Clostridium perfringens str. 13	Nonspecific virulence factor	Exoenzyme	22.7	66.7	9.6e-09	134
dm_shenzhen0956	Scaffold4	Dysgonomonas mossii strain Shenzhen WH 0221	VFG036992(gb|NP_274718)	MtrCDE (VF0451)	A tripartite multidrug efflux pump essential for resistance to <beta>-lactams (penicillin G and nafcillin), macrolides (erythromycin), and host-derived compounds (peptide LL-37 and progesterone and essential for growth of gonococci in the lower genital tract of experimentally infected female mice	Neisseria meningitidis MC58	-	-	22.5	57.1	7.4e-26	284
dm_shenzhen3096	Scaffold28	Dysgonomonas mossii strain Shenzhen WH 0221	VFG049144(gb|YP_002918165.1)	AcrAB (VF0568)	May mediate resistance against host-derived antimicrobial peptides; associated with antibiotic resistance	Klebsiella pneumoniae subsp. pneumoniae NTUH-K2044	-	-	22.5	99	4.2e-53	519
dm_shenzhen0868	Scaffold4	Dysgonomonas mossii strain Shenzhen WH 0221	VFG044334(gb|YP_002920266)	Sal (VF0563)	A major trigger of inflammation and bacterial dissemination induced during K. pneuminiae lung infection	Klebsiella pneumoniae subsp. pneumoniae NTUH-K2044	Nonspecific virulence factor	Iron uptake system	22.4	86.4	1.6e-22	254
dm_shenzhen2129	Scaffold12	Dysgonomonas mossii strain Shenzhen WH 0221	VFG000935(gb|NP_753164)	IroN (VF0230)	Catecholate siderophore receptor, mediates utilization of the siderophore enterobactin	Escherichia coli CFT073	Nonspecific virulence factor	Iron uptake system	22.2	55.8	6e-09	137
dm_shenzhen0589	Scaffold2	Dysgonomonas mossii strain Shenzhen WH 0221	VFG002176(gb|AAM75252)	Cytolysin (VF0356)	Capable of lysing erythrocytes, polymorphonuclear leukocytes and macrophages, as well as a broad range of gram-positive bacteria	Enterococcus faecalis str. MMH594	Offensive virulence factors	Toxin	22.1	71.8	1.6e-10	149
dm_shenzhen2454	Scaffold14	Dysgonomonas mossii strain Shenzhen WH 0221	VFG043392(gb|YP_002343698)	Pse5Ac7Ac, Pse5Ac7Am, Pse8OAc, Pse5Am7AcGlnAc (AI151)	-	Campylobacter jejuni subsp. jejuni NCTC 11168	-	-	21.1	84.2	8.4e-13	169
dm_shenzhen0826	Scaffold4	Dysgonomonas mossii strain Shenzhen WH 0221	VFG001271(gb|NP_879581)	Cya (VF0028)	Bifunctional toxin harboring both adenylate cyclase and hemolytic activities; functions primarily as an anti-inflammatory factor	Bordetella pertussis Tohama I	Offensive virulence factors	Toxin	19.6	80.5	1.3e-09	141
dm_shenzhen0827	Scaffold4	Dysgonomonas mossii strain Shenzhen WH 0221	VFG037705(gb|YP_001847163)	AdeFGH efflux pump (VF0504)	Play a potential role in the synthesis and transport of autoinducer molecules during biofilm formation	Acinetobacter baumannii ACICU	-	-	19.5	94.3	1.2e-10	149

## Sheet: Reliable Virulence Genes
Gene ID	Location	Sample Name	VFDB ID	Vfs	Description	Species	Level1	Level2	Identity(%)	Coverage(%)	Evalue	Score
dm_shenzhen2142	Scaffold12	Dysgonomonas_mossii_Shenzhen_Wh0221	VFG001952(gb|NP_282565)	Capsule (VF0323)	Play an important role in bacterial survival and persistence in the environment and evasion of host immune response.The presence of heptose residues in the capsule may be important for virulence. Heptose residues found in some cell surface-located glycoconjugates are required for adhesion;	Campylobacter jejuni subsp. jejuni NCTC 11168	Offensive virulence factors;Defensive virulence factors	Adherence;Phase variation	68.9	95	4.7e-70	659
dm_shenzhen3033	Scaffold25	Dysgonomonas_mossii_Shenzhen_Wh0221	VFG046465(gb|YP_169203.1)	EF-Tu (VF0460)	Surface-expressed elongation factor-Tu (EF-Tu) mediates attachment by interacting with host cell nucleolin	Francisella tularensis subsp. tularensis SCHU S4	Offensive virulence factors	Adherence	68.8	99.7	3.1e-166	1491
dm_shenzhen2159	Scaffold12	Dysgonomonas_mossii_Shenzhen_Wh0221	VFG001952(gb|NP_282565)	Capsule (VF0323)	Play an important role in bacterial survival and persistence in the environment and evasion of host immune response.The presence of heptose residues in the capsule may be important for virulence. Heptose residues found in some cell surface-located glycoconjugates are required for adhesion;	Campylobacter jejuni subsp. jejuni NCTC 11168	Offensive virulence factors;Defensive virulence factors	Adherence;Phase variation	67.5	97.4	1.5e-68	646
dm_shenzhen2293	Scaffold13	Dysgonomonas_mossii_Shenzhen_Wh0221	VFG001374(gb|NP_344891)	Capsule (VF0144)	Resistant to complement deposition and masks cell wall-associated complement from being recognized by the complement receptors on phagocytes	Streptococcus pneumoniae TIGR4	Defensive virulence factors	Antiphagocytosis	63.6	99.7	2e-126	1147
dm_shenzhen1867	Scaffold10	Dysgonomonas_mossii_Shenzhen_Wh0221	VFG011430(gb|NP_540392)	LPS (CVF383)	Plays a role in entry and early survival inside macrophages.Resistance to innate-immunity anti-bacterial responses.A modulator of the immune response;	Brucella melitensis bv. 1 str. 16M	-	-	62.2	94.9	7.8e-21	231
dm_shenzhen1045	Scaffold5	Dysgonomonas_mossii_Shenzhen_Wh0221	VFG001855(gb|YP_094724)	Hsp60 (VF0159)	Mediate a complement-independent attachment to mammalian and amoebal host cells	Legionella pneumophila subsp. pneumophila str. Philadelphia 1	Offensive virulence factors	Adherence	61.4	100	1.2e-179	1608
dm_shenzhen2729	Scaffold18	Dysgonomonas_mossii_Shenzhen_Wh0221	VFG047039(gb|YP_170388.1)	LPS (VF0542)	A key virulence factor does not signal through, and is not an agonist of, toll like receptor 4 (TLR-4) and has little endotoxic activity	Francisella tularensis subsp. tularensis SCHU S4	-	-	60.8	100	7.6e-106	969
dm_shenzhen2193	Scaffold12	Dysgonomonas_mossii_Shenzhen_Wh0221	VFG002365(gb|YP_001007257)	O-antigen (VF0392)	LPS O antigen mutants were severely impaired in their ability to colonize the Peyer's patches and did not colonize spleen and liver. The absence of O antigen in the outer membrane affects the expression of other Yersinia virulence factors.	Yersinia enterocolitica subsp. enterocolitica 8081	-	-	59.8	98.2	8.5e-137	1237
dm_shenzhen2287	Scaffold13	Dysgonomonas_mossii_Shenzhen_Wh0221	VFG000431(gb|NP_458740)	Vi antigen (VF0101)	Prevent antibody-mediated opsonization, increase resistance to host peroxide and resistance to complement activation by the alternate pathway and complement-mediated lysis	Salmonella enterica subsp. enterica serovar Typhi str. CT18	-	-	58.8	94.1	7.4e-142	1281
dm_shenzhen2294	Scaffold13	Dysgonomonas_mossii_Shenzhen_Wh0221	VFG001302(gb|NP_644944)	Capsule (VF0003)	Prevent phagocytosis	Staphylococcus aureus subsp. aureus MW2	Defensive virulence factors	Antiphagocytosis	58.6	100	1.6e-127	1157
dm_shenzhen0599	Scaffold3	Dysgonomonas_mossii_Shenzhen_Wh0221	VFG045346(gb|NP_933683)	IlpA (VF0513)	Dual functions as an adhesin and an immunostimulant	Vibrio vulnificus YJ016	Offensive virulence factors	Adherence	57.3	97.4	8.1e-78	727
dm_shenzhen2141	Scaffold12	Dysgonomonas_mossii_Shenzhen_Wh0221	VFG001953(gb|NP_282566)	Capsule (VF0323)	Play an important role in bacterial survival and persistence in the environment and evasion of host immune response.The presence of heptose residues in the capsule may be important for virulence. Heptose residues found in some cell surface-located glycoconjugates are required for adhesion;	Campylobacter jejuni subsp. jejuni NCTC 11168	Offensive virulence factors;Defensive virulence factors	Adherence;Phase variation	57.1	98	2.3e-109	1000
dm_shenzhen2489	Scaffold15	Dysgonomonas_mossii_Shenzhen_Wh0221	VFG045346(gb|NP_933683)	IlpA (VF0513)	Dual functions as an adhesin and an immunostimulant	Vibrio vulnificus YJ016	Offensive virulence factors	Adherence	55.6	98.9	2e-76	715
dm_shenzhen2178	Scaffold12	Dysgonomonas_mossii_Shenzhen_Wh0221	VFG000077(gb|NP_465991)	ClpP (VF0074)	Serine protease involved in proteolysis and is required for growth under stress conditions	Listeria monocytogenes EGD-e	Defensive virulence factors	Stress protein	55.6	83.9	1e-57	553
dm_shenzhen0400	Scaffold2	Dysgonomonas_mossii_Shenzhen_Wh0221	VFG045470(gb|AAM75247)	Cytolysin (VF0356)	Capable of lysing erythrocytes, polymorphonuclear leukocytes and macrophages, as well as a broad range of gram-positive bacteria	Enterococcus faecalis str. MMH594	Offensive virulence factors	Toxin	55.2	87.9	6.2e-11	145
dm_shenzhen2286	Scaffold13	Dysgonomonas_mossii_Shenzhen_Wh0221	VFG000430(gb|NP_458739)	Vi antigen (VF0101)	Prevent antibody-mediated opsonization, increase resistance to host peroxide and resistance to complement activation by the alternate pathway and complement-mediated lysis	Salmonella enterica subsp. enterica serovar Typhi str. CT18	-	-	55.1	95.5	3e-98	904
dm_shenzhen1549	Scaffold8	Dysgonomonas_mossii_Shenzhen_Wh0221	VFG001867(gb|YP_096960)	SodB (VF0169)	A cytoplasmic iron superoxide dismutase; important for intracellular survival and transmission	Legionella pneumophila subsp. pneumophila str. Philadelphia 1	Defensive virulence factors	Stress protein	55.1	82.6	2.4e-62	593
dm_shenzhen2295	Scaffold13	Dysgonomonas_mossii_Shenzhen_Wh0221	VFG001303(gb|NP_644945)	Capsule (VF0003)	Prevent phagocytosis	Staphylococcus aureus subsp. aureus MW2	Defensive virulence factors	Antiphagocytosis	52.7	99.5	3.4e-106	973
dm_shenzhen2194	Scaffold12	Dysgonomonas_mossii_Shenzhen_Wh0221	VFG001956(gb|NP_282569)	Capsule (VF0323)	Play an important role in bacterial survival and persistence in the environment and evasion of host immune response.The presence of heptose residues in the capsule may be important for virulence. Heptose residues found in some cell surface-located glycoconjugates are required for adhesion;	Campylobacter jejuni subsp. jejuni NCTC 11168	Offensive virulence factors;Defensive virulence factors	Adherence;Phase variation	52.2	98.9	1.7e-102	941
dm_shenzhen0266	Scaffold1	Dysgonomonas_mossii_Shenzhen_Wh0221	VFG011414(gb|NP_539767)	LPS (CVF383)	Plays a role in entry and early survival inside macrophages.Resistance to innate-immunity anti-bacterial responses.A modulator of the immune response;	Brucella melitensis bv. 1 str. 16M	-	-	52.2	95.5	4.6e-73	686
dm_shenzhen1190	Scaffold6	Dysgonomonas_mossii_Shenzhen_Wh0221	VFG013286(gb|NP_438515)	LOS (CVF494)	Major immunogen.LOS phosphorylcholine (ChoP) may influence invasion via interaction with PAF receptor and stimulates of inflammatory signals.LPS phase variation is characterized by the spontaneous loss and gain of oligosaccharide structures present in the outer core. the phase variable expression of LPS biosynthesis genes promotes evasion of antigen-specific host immune defences and allow coloniz…	Haemophilus influenzae Rd KW20	-	-	50.8	96.2	1.4e-90	838
dm_shenzhen2677	Scaffold17	Dysgonomonas_mossii_Shenzhen_Wh0221	VFG001864(gb|YP_094827)	Mip (VF0153)	Necessary for intracellular survival	Legionella pneumophila subsp. pneumophila str. Philadelphia 1	-	-	47.3	99.5	4e-50	487
dm_shenzhen0577	Scaffold2	Dysgonomonas_mossii_Shenzhen_Wh0221	VFG001953(gb|NP_282566)	Capsule (VF0323)	Play an important role in bacterial survival and persistence in the environment and evasion of host immune response.The presence of heptose residues in the capsule may be important for virulence. Heptose residues found in some cell surface-located glycoconjugates are required for adhesion;	Campylobacter jejuni subsp. jejuni NCTC 11168	Offensive virulence factors;Defensive virulence factors	Adherence;Phase variation	47.3	98.5	2.7e-86	801
dm_shenzhen2226	Scaffold12	Dysgonomonas_mossii_Shenzhen_Wh0221	VFG047022(gb|YP_170387.1)	LPS (VF0542)	A key virulence factor does not signal through, and is not an agonist of, toll like receptor 4 (TLR-4) and has little endotoxic activity	Francisella tularensis subsp. tularensis SCHU S4	-	-	47.3	92.6	4.7e-95	877
dm_shenzhen0321	Scaffold1	Dysgonomonas_mossii_Shenzhen_Wh0221	VFG000079(gb|NP_463763)	ClpC (VF0072)	An ATPase promoting early escape form the phagosome of macrophages; ClpC is also required for adhesion and invasion, possibly by modulating the expression of InlA,InlB and ActA	Listeria monocytogenes EGD-e	Defensive virulence factors	Stress protein	47.2	97.4	5.5e-213	1897
dm_shenzhen1907	Scaffold10	Dysgonomonas_mossii_Shenzhen_Wh0221	VFG002190(gb|NP_816141)	Capsule (VF0361)	Contributes to host immune evasion;	Enterococcus faecalis V583	Defensive virulence factors	Antiphagocytosis	47.1	95.6	4.6e-59	565
dm_shenzhen2624	Scaffold17	Dysgonomonas_mossii_Shenzhen_Wh0221	VFG047690(gb|YP_170572.1)	Pyrimidine biosynthesis (VF0558)	Mediating bacterial resistance to reactive oxygen species (ROS) that is important for phagosomal escape	Francisella tularensis subsp. tularensis SCHU S4	-	-	47	82.3	4.5e-64	609
dm_shenzhen2449	Scaffold14	Dysgonomonas_mossii_Shenzhen_Wh0221	VFG001936(gb|NP_282283)	LOS (VF0326)	LOS diversity is important for the ability to colonize a wide variety of hosts and intestinal niches.The ability to generate variation at high frequency, the molecular mimicry evident in LOS structure support a role in the avoidance of host defences.The similarity of LOS structures to host gangliosides and the subsequent ability to generate crossreacting antibodies forms the pathological basis fo…	Campylobacter jejuni subsp. jejuni NCTC 11168	Offensive virulence factors	Adherence	45.3	93.2	3.3e-55	532
dm_shenzhen2154	Scaffold12	Dysgonomonas_mossii_Shenzhen_Wh0221	VFG001344(gb|NP_688176)	Capsule (VF0274)	Inhibits the binding of the activated complement factor C3b to the surface of S. agalactiae, preventing the activation of the alternative complement pathway and inhibits complement-mediated opsonophagocytosis	Streptococcus agalactiae 2603V/R	Defensive virulence factors;Defensive virulence factors	Antiphagocytosis;Serum resistance	45.2	84.8	1.4e-47	466
dm_shenzhen0575	Scaffold2	Dysgonomonas_mossii_Shenzhen_Wh0221	VFG001951(gb|NP_282564)	Capsule (VF0323)	Play an important role in bacterial survival and persistence in the environment and evasion of host immune response.The presence of heptose residues in the capsule may be important for virulence. Heptose residues found in some cell surface-located glycoconjugates are required for adhesion;	Campylobacter jejuni subsp. jejuni NCTC 11168	Offensive virulence factors;Defensive virulence factors	Adherence;Phase variation	44.3	94.8	5.1e-52	504
dm_shenzhen0634	Scaffold3	Dysgonomonas_mossii_Shenzhen_Wh0221	VFG038840(gb|YP_008043465)	Polar flagella (VF0473)	Necessary for motility, adhesion and invasion; glycosylation of the flagellin may play a role in provoking a proinflammatory response	Aeromonas hydrophila ML09-119	Offensive virulence factors	Adherence	44.2	97.6	3.2e-52	506
dm_shenzhen0762	Scaffold3	Dysgonomonas_mossii_Shenzhen_Wh0221	VFG000670(gb|NP_706258)	LPS (VF0124)	Required for resistance to host defense and for the intracellular spread, but not for bacterial invasion	Shigella flexneri 2a str. 301	-	-	42.8	98.7	1.7e-63	604
dm_shenzhen2258	Scaffold13	Dysgonomonas_mossii_Shenzhen_Wh0221	VFG047095(gb|YP_170392.1)	LPS (VF0542)	A key virulence factor does not signal through, and is not an agonist of, toll like receptor 4 (TLR-4) and has little endotoxic activity	Francisella tularensis subsp. tularensis SCHU S4	-	-	42.3	97.6	2e-82	768
dm_shenzhen2043	Scaffold11	Dysgonomonas_mossii_Shenzhen_Wh0221	VFG048693(gb|YP_005226603.1)	T6SS (VF0569)	Antibacterial activity;	Klebsiella pneumoniae subsp. pneumoniae HS11286	Offensive virulence factors	Secretion system	42.3	80.8	2.9e-145	1313
dm_shenzhen0238	Scaffold1	Dysgonomonas_mossii_Shenzhen_Wh0221	VFG037720(gb|YP_001847164)	AdeFGH efflux pump (VF0504)	Play a potential role in the synthesis and transport of autoinducer molecules during biofilm formation	Acinetobacter baumannii ACICU	-	-	41	97.5	1.8e-213	1902
dm_shenzhen1289	Scaffold6	Dysgonomonas_mossii_Shenzhen_Wh0221	VFG001971(gb|NP_282584)	Capsule (VF0323)	Play an important role in bacterial survival and persistence in the environment and evasion of host immune response.The presence of heptose residues in the capsule may be important for virulence. Heptose residues found in some cell surface-located glycoconjugates are required for adhesion;	Campylobacter jejuni subsp. jejuni NCTC 11168	Offensive virulence factors;Defensive virulence factors	Adherence;Phase variation	40.9	97	8.4e-35	355
dm_shenzhen2430	Scaffold14	Dysgonomonas_mossii_Shenzhen_Wh0221	VFG013265(gb|NP_438428)	LOS (CVF494)	Major immunogen.LOS phosphorylcholine (ChoP) may influence invasion via interaction with PAF receptor and stimulates of inflammatory signals.LPS phase variation is characterized by the spontaneous loss and gain of oligosaccharide structures present in the outer core. the phase variable expression of LPS biosynthesis genes promotes evasion of antigen-specific host immune defences and allow coloniz…	Haemophilus influenzae Rd KW20	-	-	40.6	96.4	2.2e-32	334
dm_shenzhen0693	Scaffold3	Dysgonomonas_mossii_Shenzhen_Wh0221	VFG013236(gb|NP_438231)	LOS (CVF494)	Major immunogen.LOS phosphorylcholine (ChoP) may influence invasion via interaction with PAF receptor and stimulates of inflammatory signals.LPS phase variation is characterized by the spontaneous loss and gain of oligosaccharide structures present in the outer core. the phase variable expression of LPS biosynthesis genes promotes evasion of antigen-specific host immune defences and allow coloniz…	Haemophilus influenzae Rd KW20	-	-	40.5	99.6	1.3e-48	475
